# Supplementary material for: Koenigia medogensis (Polygonaceae: Persicarieae), a Distinct New Species From Xizang, Southwestern China
Source: Ecol Evol. 2025 Aug 31;15(9):e72089. doi: 10.1002/ece3.72089 (PMC12399572; doi:10.1002/ece3.72089)
Supplement: Supplementary file 2 — Data S1: ece372089‐sup‐0002‐DataS1.pdf. [file ECE3-15-e72089-s002.pdf]

>Koenigia_medogensis
------------------------------------------------------------------------------------------------------------------------------------------------------------------------------------------------------------------------------------------------------------------------------------------------------------------------------------------------------------------------------------------------------------------------------------------------------------------------------------------------------------------------------------------------------------------------------------------------------------------------------------------------------------------------------------------------------------------------------------------------------------------------------------------------------------------------------------------------------------------------------------------------------------------------------------------------------------------------------------------------------------------------------------------------------------------------------------------------------------------------------------------------------------------------------------------------------------------------------------------------------------------------------------------ttccccgtccattctggaaatcttggttcaaamtwttcgttactgggtaaaagat--------------atttcctgtttgcatttgttgcaattctttctttatgag--------tattgtaatagtgtta------ttattttaaagagatctg---------tttcaaaaaataag------agattcttattgttactatataattactttgtgtttgaatgtgaatccaccttcgtttttatacgcaagcaatactctcatttagtatcaacctcttacgaagcttttct-tgcacgagtctatttctacctaaagttagaacatt-------ttgtaaaagtat----gtactaatca---ttttcaggggatcctat-----gtttcttcaaggatccttttatgcattatgttaagtaccaaggaaaatg-------------gattctggcttcaaggggaacttttct--tctgatgactcaattgaaatactacctggtcaatttctggcaattaaacttttcgctatggttacaaccaaaacgaatctatatcaatcaatcatcaaatcagtccattgactttatggttttttttttaagtgtccgactaaacccatccgtgg-----tacggagtca----aatgttagaaaattcattcataatagatcatggtatt-----aataaatttgagaccaaaattccaat-----------------------tatgcctatgattgga--------------tccttagctaaagctcaa---------ttttgtaacgttttaggacatcccatgagtaagccggcctgggctgagttacccgattccgatattattcgtcgaatttgggcgtatgtgcagaaatcttt--------ctc------------------------------------------------------------------------------------------------------------------------------------------------------------------------------------------------------------------------------------------------------------------------------------------------------------------------------------------------------------------------------------------------------------------------------------------------------------------------------------------------------------------------------------------------------------------------------------------------------------gttaaagaa-----------------tataaattgacttattatactcctgactatgaaccgcatgaccatg---------atatcttagcagc-----------------------------atttcgagtaactcc--------tcaacctggagttccaccagaagaagcaggggccgcggtagctgccgaatc-----------------------------------ttctactggtacatggacaactgtgtggaccgatggact---------------taccagccttgatcgttacaaaggacgat---------gctacaacatcg---------------------------------agcctgt-tcctggag------------aagaaagtcaatttattgcttatgtagcttacccatta---------------gacctttttgaagaag-----------------------------------------------------------------------------------------gttcggttactaacatgtttacttctattgt----------------------------gggtaacgtatttggcttcaaagccctgcgcgctctacgtttggaggatttgcgaatccctcctgcttatacaaaaa------ctttccaaggtccgcctcat--ggtatccaagtt-----------------------------------gagagagataaattgaacaaatac----------ggccgtcccctattgggatgtactat-taaaccgaaattggggttgtct-gctaagaactacggtcgagcagtttatgaatgtcttcgtggtggacttgattttaccaaagatgatgaaaatgtaaactcccaaccatttatgcgttggagagaccgtttcttattctgtgccgaagctatttttaaatcacagtctgaaacaggtgaaatcaaaggacattacttgaatgctactgcaggtacatgcgaagaaatgataaaaagagctgtatttgcccgagaattgggagtt---------cctatcgtaatgcatgactacttaacagggggattcactgcaaatactactttagctcattattgcagagataatggcctacttcttcacatacaccgtgcaatgcatgcagttattgatagacagaaaaatcacggtat------ccacttccgtgtcctagcaaaagccttacgtatgtctggtggggatcatattcatgctggtactgtagtaggtaaacttgaaggggaaagggacatcactttagg--ttttgttgatttactacgtgatgactttgttgaaaaagaccgaagtcgtggtatttatttcactcaaccttgggtttccctaccaggtgttattcct-gt-ggcttccggaggta-ttcacgtttggcatatgcccgccctaactgagatctttggggatgattctgtcctacagttcggtggcggaactttaggccacccgtggggaaatgcaccgggtgctgtagcgaaccgggtagctttagaagcctgtgtacaagctcgtaatgagggacg---------tgatcttgctcgcgaggggaa--------------------------------------------------------------------------------------------------------------------------------------------------------------------------------------------------------------------------------------------------------------------------------------------------------------------------------------------------------------------------------------------------------------------------------------------------------------------------------------------------------------------------------------------------------------------------------------------------------------------------------------------------------------------------------------------------------------------------------------------------------------------------------------------------------------------------------------------------------------------------------------------------------------------------------------------------------------------------------------------------------------------------------------------------------------------------------------------------------------------------------------------------------------------------------------------------------------------------------------------------------------------------------------------------------------------------------------------------------------------------------------------------------------------------------------------------------gcagagactc-aat-ggaagctgtt-ctaac-aa---attgggttgactatcat-gcgttgtaatattt-tataagatttc-ttccataa-aaattccaaaaaggattaagaagaaactt------ata-ggcctaagtac-----------------ttaactagaaacat-------------------------------------------------------------------------------------------------------------------------------------------------------------------------------------------------------------------------------t--------------------------------------------atattggtg------acgaccctaatattttttt--------------attttagga-----atatg-aacaaataaaataattagtatgattataaatcga-tt-----ctaagttaaagaaagaatcgaatattca-ttttta-----aact---gaaagcatttactccaaa--gtctgatagatcttttgaataaatggt----ctgtcggatgagaatgaagatagagtcccattctacgtgtcaatctcgacaacaatgaaatttatagtaagaggaaaatccgtcgactttagaaatcgtgagggttcaagtccctctat--------ccccaaaaaagctca--------ttggattctctaactaattatcctct-------tttttgg--aa-cggtt---aacaaaaaatgggggctcttccga--------------cgcaaaggatttcacg--------tct--------ttctct--------gatcacaagtg------------------------tct------------tgtgatataaa-tgctaga-ttaatagctttgaa-caaggagtactc-cactc-------agttgaattatttgcaatac----at----ctcattactcgtactaagaattaa-----ataaaaag-----------------------------------------------------------taatacccttt-cgc---ttttttcattgacataac-ctccag-ttttctagtaaaatgcgtagataatgcgtaggcagt------ggtcgggatag-----------ctcagttggta-gagcaragagamt--------------------------------
>Muehlenbeckia_complexa
----------------------------------------------------------------------------------------------------------------------------------------------------------------------------------------------------------------------------------------------------------------------------------------------------------------------------------------------------------------------------------------------------------------------------------------------------------------------------------------------------------------------------------------------------------------------------------------------------------------------------------------------------------------------------------------------------------------------------------------------------------------------------------------------------------------------------------------------------------------------------------------------------------------------------------------------------------------------------------------------------------------------------------------------------------------------------------------------------------------------------------------------------------------------------------------------------------------------------------------------------------------------tgttagatatattgatacctcaccctgtcca-tctggaaatcttggttcaaactattcgttactggataaaagac--------------acctcctgtttgcatttattacgattctttctttatgagt-----attattgtaatagtgtta------ttactccaaagagatccgtttccaatttttcaaaaaataaggatcaaagattcttattgttcctatataattcctatgtgtgtgaatgcgaatccatcttcgtttttctccgcaaccaatcctctcatttacgatcaacgttttacggagcctttct-tgcacgagtttatttctacctaaagttagaacatt-------ttgtaaaagtat----ttactaagca---cttttcggttatccttt-----ggttcttcaaggatcctgttctgcattatgttaggtatcaaggaaaatg-------------gattctggcttcaagggggacatttct--tctgatgactaaatttaaatattactttgtcaatttctggcaatataatttttacctatgggtgcaaacaagaagactctatatcaatcaatcatcaaatcagcccacggattttatgggttttcttttaagtgtgcgactaaactcgtccgtgt-----tacggagtca----aatgctagaaaattcattcttaatagatagtggtatt-----aagaagtttgagaccctagttccaat-----------------------tatgcctctaattgga--------------tcattggctaaagcgaaa---------ttttgtaacgtattaggacatcccattagtaagccagcctgggctgatttatctgattctgatattatacgtcga-tttgggcgtatatgtagaaatcttt--------ctcattattaca----------------------------------------------------------------------------------------------------------------------------------------------------------------------------------------------------------------------------------------------------------------------------------------------------------------------------------------------------------------------------------------------------------------------------------------------------------------------------------------------------------------------------------------------------------------------------------------------ctggtgttaaagaa-----------------tacaaattgacttattatactcctgagtatgaaccccatgctcatg---------atatcttggcagc-----------------------------atttcgagtaactcc--------tcaacctggagttccgccagaagaagcaggggccgcggtagctgccgaatc-----------------------------------ttctactggtacatggacaaccgtgtggaccgatggact---------------taccagccttgatcgttacaaaggacgat---------gctacgacatcg---------------------------------agcctgt-tcctggag------------acgaaaatcaatttattgcttatgtagcttacccatta---------------gacctttttgaagaag-----------------------------------------------------------------------------------------gttctgttactaacatgtttacttccattgt----------------------------gggtaatgtatttgggttcaaagccctgcgtgctcttcgtttggaggatttgcgaatccctcctgcttatacgaaaa------ctttccaaggcccgcctcat--ggtatccaagtt-----------------------------------gagagagataaattgaacaaatat----------ggacgtcccttattgggatgtactat-taaaccgaaattggggttgtcc-gctaagaactacggtcgggcagtttatgaatgtcttcgtggcggacttgattttaccaaagatgatgaaaacgtgaactctcacccatttatgcgttggagagaccgtttcttattctgtgccgaagctatttttaaatcacagtccgaaacaggtgaaatcaaaggacattacttgaatgctactgcaggtacatgcgaagaaatgataaaaagggctgtatttgccagagaattgggagtt---------cctatcgtaatgcatgactacttaaccgggggattcactgcaaatactactttagctcattattgcagagataatggcctacttcttcacattcaccgcgcaatgcatgcagttattgatagacagaaaaatcacggtat------gcacttccgtgtactagctaaagccttacgtatgtctggtggagatcatattcatgccggtactgtagtaggtaaacttgaaggggaaagggacattactttagg--gtttgttgatttactacgtgatgactttgttgaaaaagaccgaagtcgtggtatttatttcactcaaccttgggtttccatgcctggtgttattcct-gt-ggcttccgggggta-ttcacgtttggcatatgcccgctctaaccgagatctttggggatgattctgtactacagttcggtggcggaactttaggccacccatggggaaatgcgccgggtgctgtagcgaatcgagtagctctagaagcctgtgtacaagctcgtaatgaggggcg---------tgatcttgctcgcgagggtaacgatattattcgtaaagctgccaaatggagtcctgagctagctgccgcttgtgaagtatggaaggaaatcaaatttgaatt-----------------------------------------------------------------------------------------------------------------------------------------------------------------------------------------------------------------------------------------------------------------------------------------------------------------------------------------------------------------------------------------------------------------------------------------------------------------------------------------------------------------------------------------------------------------------------------------------------------------------------------------------------------------------------------------------------------------------------------------------------------------------------------------------------------------------------------------------------------------------------------------------------------------------------------------------------------------------------------------------------------------------------------------------------------------------------------------------------------------------------------------------------------------------------------------------------------------------------------------------ctactaagtgag-aactttc-aattca-gagaaaccctgg-aa--ttaaaaaaatgggc-aatcctgagccaactccttctttcca------aaaggaag-----acaaaaggatagg-tgcagagactc-aat-ggaagttgtt-ctaac-aa---atggagttgacggtctt-gcgttgt--------tataagaattc-ttccatcg-aaactccaaaaaggatgaagaataaacct------aga-cgcatacgtac-----------------ttaaatataaataatact---------ctattta-------------------------------------------------------------------------------------------tcta------tttatatatataataaa-------------------------------aaaaat------tatatatatatcctaaaataaaatatttaga------at--at----tcaaatt-aaatg----------------------aaaaaatattgatg------acgacccgaatctttattt------------------tatga-----ctatg-aaaaagtggaaga------attgttgtgaatcga-tt-----ccaagtttaagaaagaatcgaatattcgttttttagta--aatt----aaagcatttattcccca--gtccgatagatcttttgaaaacccgac----ccatcggatgagaatgaagatagagtcccgttctacgtgtcaatcctgacaacaatgaaatttatagtaagaggaaaatccgtcgactttaaaaatcgtgagggttcaagtccctctat--------ccccaaaaaagatcc--------tttgattctctaactaattatcctct-------ttttttgttaa-cgattc--aaataaaaattgggtctcttcctcatttactcctctttcacaaaggtatccgagcagaaaagttt--------ttctcc--------tatcacaag--------------------------tct-----tgtgatgtatgatgtaaa-tgagaca-tgagcagctttgag-caaggagtactcttactc-------atttgaatgattcccaatac----at----atcattactcatactaagacttac-----aaaaaaagtctt------cttt-ttaagatacaggaaattccgggacctagataacactttg-----taatacccttt-cgc----cttttaattgacataga-acccag-ttttctagtaaaatgagtagacgatgcatagggaat------ggtcgggatag-----------ctcagtggta--gagcagagga-----------------------------------
>Muehlenbeckia_platyclada
------------------------------------------------------------------------------------------------------------------------------------------------------------------------------------------------------------------------------------------------------------------------------------------------------------------------------------------------------------------------------------------------------------------------------------------------------------------------------------------------------------------------------------------------------------------------------------------------------------------------------------------------------------------------------------------------------------------------------------------------------------------------------------------------------------------------------------------------------caggaatatatttatgcacttgtacatgatccgggttt---------tgggcccgttttgttgtcaaataaaaatacaggttatgacacaaactacagtttactagttgtaaaacatttagttattcgaatgtatcaacagaattatttgattctttctgttaatgattctaacaaaaattcatttttggggcacaagaaaaatttttattctcaacggatctcagaggggtttgcagctattgcggaaattccattttctatgcgattaatatcttccctagaaggaaaagaact------caaagaatctccaaatttacgac-caattcattcaacatttccttttttagaggacaaatttttacgtttaagttt--------------------tgtgttagatatattgatacctcaccctgtcca-tctggaaatcttggttcaaactattcggtactgggtaaaagat--------------acctcctgtttgcatttattacgattctttctttatgaa--------tattgtaatagtgtta------ttactctaaagagatctgtttccaatttttcaaaaaaaaacaatcaaagattcttattgttcctatataattcctatgtgtgtgaatgcgaatccatcttcgtttttctccgcaaccaatcctctcatttacgatcaacgttttacggagcctttct-tgcacgagtttatttctacctaaagttagaacatt-------ttgtaaaagtat----ttactaagca---c--------------------------------------------------------------------------------------------------------------------------------------------------------------------------------------------------------------------------------------------------------------------------------------------------------------------------------------------------------------------------------------------------------------------------------------------------------------------------------------------------------------------------------------------------------------------------------------------------------------------------------------------------------------------------------------------------------------------------------------------------------------------------------------------------------------------------------------------------------------------------------------------------------------------------------------------------------------------------------------------------------------------------------------------------------------------------------------------------------------------------------------------------------------------------------------------------------------------tattatactcctgagtatgaaccccatgatcatg---------atatcttggcagc-----------------------------atttcgagtaactcc--------tcaacctggagttccgccagaagaagcaggggccgcggtagctgccgaatc-----------------------------------ttctactggtacatggacaaccgtgtggaccgatggact---------------taccagccttgatcgttacaaaggacgat---------gctacgacatcg---------------------------------agcctgt-tcctggag------------aagaaaatcaatttattgcttatgtagcttacccatta---------------gacctttttgaagaag-----------------------------------------------------------------------------------------gttctgttactaacatgtttacttccattgt----------------------------gggtaatgtatttgggttcaaagccctgcgtgctcttcgtttggaggatttgcgaatccctcctgcttatacgaaaa------ctttccaaggcccgcctcat--ggtatccaagtt-----------------------------------gagagagataaattgaacaaatat----------ggacgtcccctattgggatgtactat-taaaccgaaattggggttgtcc-gctaagaactacggtcgggcagtttatgaatgtcttcgtggcggacttgattttaccaaagatgatgaaaacgtgaactcccaaccatttatgcgttggagagaccgtttcttattctgtgccgaagctctttttaaatcacagtgcgaaacaggtgaaatcaaaggacattacttgaatgctactgcaggtacatgcgaagaaatgataaaaagggctgtatttgccagagaattgggagtt---------cctatcgtaatgcatgactacttaaccgggggattcactgcaaatactagtttagctcattattgcagagataatggcctacttcttcacattcaccgcgcaatgcatgcagttattgatagacagaaaaatcacggtat------gcacttccgtgtactagctaaagccttacgtatgtctggtggagatcatattcatgccggtactgtagtaggtaaacttgaaggggaaagggacattactttagg--gtttgttgatttactacgtgatgactttgttgaaaaagaccgaagtcgtggtatttatttcactcaaccttgggtttccatgcctggtgttattcct-gt-ggcttccgggggta-ttcacgtttggcatatgcccgctctaac---------------------------------------------------------------------------------------------------------------------------------------------------------------------------------------------------------------------------------------------------------------------------------------------------------------------------------------------------------------------------------------------------------------------------------------------------------------------------------------------------------------------------------------------------------------------------------------------------------------------------------------------------------------------------------------------------------------------------------------------------------------------------------------------------------------------------------------------------------------------------------------------------------------------------------------------------------------------------------------------------------------------------------------------------------------------------------------------------------------------------------------------------------------------------------------------------------------------------------------------------------------------------------------------------------------------------------------------------------------------------------------------------------------------------------------------------------------------------------------------------------------------------------aaaccctgg-aa--ttaaaaaaatgggc-aatcctgagccaactccttctttcca------aaaggaag-----acaaaaggatagg-tgcagagactc-aat-ggaagttgtt-ctaac-aa---atggagttgacggtctt-gcgttgt--------tataagaattc-ttccatcg-aaactccaaaaaggatgaagaataaacct------aga-cgcatacgtac-----------------ttaaatataaataatact---------ctattta-------------------------------------------------------------------------------------------tata------tttatatatataataaat---------------tat-----aataaataaaaattatatatatatatatattctaaaataaaatatttaga------at--at----tcaaatt-aaatg----------------------aaaaaatattgatg------acgacccgaatctttattt------------------tctga-----ctatg-aaaaagtggaaga------attgttgtgaatcga-tt-----ccaagtttaagaaagaatcgaatattcgttttttagta--aatt----aaagcatttattcccca--gtccgatagatcttttgaaaacccgac----ccatcggatgagaatgaagatagagtcccgttctacgtgtcaatcctgacaacaatgaaatttatagtaagaggaaaatccgtcgactttaaaaatcgtgagggttcaagtccctctat--------ccccaaaaaagatcc--------tttgattctctaactaattatcctct-------ttttttgttaa-cgattc--aaataaaaattgggtctcttcctcatttactcttctttcacaaaggtatccgagcagaaaagttt--------ttctct--------tatcacaag--------------------------tct-----tgtgatgtatgatgtaaa-tgagaca-tgagcagctttgag-caaggagtactcttactc-------atttgaatgattcccaatac----at----atcattactcatactaagacttac-----aaaaaaagtctt------cttt-ttaagatacaggaaattacgggacctagataagactttg-----taatacccttt-cgc----cttttaattgacataga-acccag-ttttctagtaaaatgagtagacgatgcataaggaat------ggtcg--------------------------------------------------------------------------
>Muehlenbeckia_astonii
-----------------------------------------------------------------------------------------------------------------------------------------------------------------------------------------------------------------------------------------------------------------------------------------------------------------------------------------------------------------------------------------------------------------------------------------------------------------------------------------------------------------------------------------------------------------------------------------------------------------------------------------------------------------------------------------------------------------------------------------------------------------------------------------------------------------------------------------------------------------------------------------------------------cgttttgttgtcaactaaaaatacaggttatgacacaaactacagtttactagttgtaaaacgtttagttattcgaatgtatcaacagaattatttgattctttctgttaatgattctaacaaaaatgcatttttggggcacaagaaaaatttttattctcaacggatctcagaggggtttgcagctattgcggaaattccattttctatgcgattaatatcttccctagaaggaaaagaact------caaagaatctccaaatttacgac-caattcattcaacatttccttttttagaggacaaatttttacgtttaagttt--------------------tgtgttagatatattgatacctcaccctgtcca-tctggaaatcttggttcaaactattcgttactgggtaaaagat--------------acctcctgtttgcatttattacgattctttctttatgaa--------tattgtaatagtgtta------ttactctaaagagatctgtttccaatttttcaaaaaaaaagaatcaaagattcttattgttcctatataattcctatgtgtgtgaatgcgaatccatcttcgtttttctccgcaaccaatcctctcatttacgatcaacgttttacggagcctttct-tgcacgagtttatttctacctaaagttagaacatt-------ttgtaaaagtat----ttactaagca---cttttcggttatccttt-----ggttcttcaaggatccttttctgcattatgttaggtatcaaggaaaatg-------------gattctggcttcaagggggacatttct--tctgatgactaaatttaaatattactttgtcaatttctggcaatataatttttacctatgggtgcaaacaagaagactctatatcaatcaatcatcaaatcagcccacggattttatgggttttcttttaagtgtgcgactaaactcgtccgtgt-----tacggagtca----aatgctagaaaattcattcttaatagatagtggtatt-----aagaagtttgagaccctagttccaat-----------------------tatgcctctaattgga--------------tcattggctaaagcgaaa---------ttttgtaacgtattaggacatcccattagtaagccagcctgggctgatttatctgattctgatattatacgtcga-tttgggcgtatatgtagaaatcttt--------ctcattattacagcggatct-----------------------------------------------------------------------------------------------------------------------------------------------------------------------------------------------------------------------------------------------------------------------------------------------------------------------------------------------------------------------------------------------------------------------------------------------------------------------------------------------------------------------------------------------------------------------------------------------aagaa-----------------tacaaattgacttattatactcctgagtatgaaccccatgatcatg---------atatcttggcagc-----------------------------atttcgagtaactcc--------tcaacctggagttccgccagaagaagcaggggccgcggtagctgccgaatc-----------------------------------ttctactggtacatggacaaccgtgtggaccgatggact---------------taccagccttgatcgttacaaaggacgat---------gctacgacatcg---------------------------------agcctgt-tcctggag------------aagaaaatcaatttattgcttatgtagcttacccatta---------------gacctttttgaagaag-----------------------------------------------------------------------------------------gttctgttactaacatgtttacttccattgt----------------------------gggtaatgtatttgggttcaaagccctgcgtgctcttcgtttggaggatttgcgaatccctcctgcttatacgaaaa------ctttccaaggcccgcctcat--ggtatccaagtt-----------------------------------gagagagataaattgaacaaatat----------ggacgtcccttattgggatgtactat-taaaccgaaattggggttgtcc-gctaagaactacggtcgggcagtttatgaatgtcttcgtggcggacttgattttaccaaagatgatgaaaacgtgaactcccaaccatttatgcgttggagagaccgtttcttattctgtgccgaagctatttttaaatcacagtgcgaaacaggtgaaatcaaaggacattacttgaatgctactgcaggtacatgcgaagaaatgataaaaagggctgtatttgccagagaattgggagtt---------cctatcgtaatgcatgactacttaaccgggggattcactgcaaatactactttagctcattattgcagagataatggcctacttcttcacattcaccgcgcaatgcatgcagttattgatagacagaaaaatcacggtat------gcacttccgtgtactagctaaagccttacgtatgtctggtggagatcatattcatgccggtactgtagtaggtaaacttgaaggggaaagggacattactttagg--gtttgttgatttactacgtgatgactttgttgaaaaagaccgaagtcgtggtatttatttcactcaaccttgggtttccatgcctggtgttattcct-gt-ggcttccgggggta-ttcacgtttggcatatgcccgctctaaccgagatctttggggatgattctgtactacagttcggtggcggaactttaggccacccatggggaaatgcgccgggtgctgtagcgaatcgagtagctctagaagcctgtgtacaagctcgtaatgaggggcg---------tgatcttgctcgcgagggtaacgatattattcgtaaagctgccaaatggagtcctgagctagctgccgc-------------------------------------------------------------------------------------------------------------------------------------------------------------------------------------------------------------------------------------------------------------------------------------------------------------------------------------------------------------------------------------------------------------------------------------------------------------------------------------------------------------------------------------------------------------------------------------------------------------------------------------------------------------------------------------------------------------------------------------------------------------------------------------------------------------------------------------------------------------------------------------------------------------------------------------------------------------------------------------------------------------------------------------------------------------------------------------------------------------------------------------------------------------------------------------------------------------------------------------------------------------------------------cctactaagtgag-aactttcaaattca-gagaaaccctgg-aa--ttaaaaaaatgggc-aatcctgagccaactccttctttcca------aaaggaag-----acaaaaggatagg-tgcagagactc-aat-ggaagttgtt-ctaac-aa---atggagttgacggtctt-gcgttgt--------tataagaattc-ttccatcg-aaactccaaaaaggatgaagaataaacct------aga-cgcatacgtac-----------------ttaaatataaataatact---------ctattta-------------------------------------------------------------------------------------------tcta------tttatatatataataaatttatctatttatatatat-----aataaataaaaat------tatatatatattctaaaataaaatttttaga------at--at----tcaaatt-aaatg----------------------aaaaaatattgatg------acgacccgaatctttattt------------------tatga-----ctatg-aaaaagtggaaga------attgttgtgaatcga-tt-----ccaagtttaagaaagaatcgaatattcgttttttagga--aatt----aaagcatttattcccca--gtccgatagatcttttgaaaacccgac----ccatcggatgagaatgaagatagagtcccgttctacgtgtcaatcctgacaacaatgaaatttatagtaagaggaaaatccgtcgactttaaaaatcgtgagggttcaagtccctctat--------ccccaaaaaagatcc--------tttgattctctaactaattatcctct-------ttttttgttaa-cgattc--aaataaaaattgggtctcttcctcatttactcttctttcacaaaggtatccgagcagaaaagttt--------ttctct--------tatcacaag--------------------------tct-----tgtgatgtatgatgtaaa-tgagaca-tgagcagctttgag-caaggagtcctcttactc-------atttgaatgattcccaatac----at----atcattactcatactaagacttac-----aaaaaaagtctt------cttt-ttaagatacaggaaattccgggacctagataatactttg-----taatacccttt-cgc----cttttaattgacataga-acccag-ttttctagtaaaatgagtagacgatgcatagggaat------ggtcgggatag-----------ctcagtggta--gagcagagga-----------------------------------
>Fallopia_aubertii
gcggctaggttcttttacacatttggatgaagcaagggactcgtccacaccatcggtatagtttgtaagaccacgactgatcctgaaaggaatgaatggaaaaaagagcatgtcgtatcaatggagaattcttaaacaagttcgttcttattggatcggtacaaa-----------aattcttagaac-gaaacgaaatgaattcaaatttgggtcgattgaatacagggatcgagccttatggctctaattgtagggaaagaaaaagcaacgagcttatgttcttaattggaacgattacc--cgccctaattaaacgttaaaaatagattagtgactgatgcggg-acggcttttccaggagtggattaccgattttttggtgaatcctaactattagacattttcc---------------attagaaaagcaaatggcgatgaatgtgtagaagaaacagtatattgataaggatac--cttttttccaaaatcaaaagagcgattgagttg-aaaaaataaaggatttctaaccatcttcttattctataactatatctatataggacagaaaccgattagatggaaaaaagatagagagtccgttgatgagtttacctgtttccgaggtatctat---tcttttgtattagaataccttgttttgactgtatcgcac----tatgtatcattttataacccaagaaaccctcgacttttcttttcgtttccggtctcattttaaatggaggaattccaaggatatttagaactagatagatcttggcaagacgaatttatatatccacttatctttcaggaatatatttatgcacttgtacatgatccgggttttggtttaaacgggcccgttttgttgtcaaatacaaataagggttatgacacaaactacagtttactagttgtaaagcgtttagttattcgaatgtatcaacagaattatttgattctttctgttaatgattctaacaaaaattcatttttggggcacaagaaaaatttttattctcaacggatctcagaggggtttgtagctattgcggaaattccattttctaggcgattaatatcctccctagaaggaaaagaact------aaaagaatctaaaaatttacgac-caattcattcaacatttccttttttagaggacaaatttttacgtttaagttt--------------------tgtgttagatatattgatacctcaccctgtcca-tctggaaatcttggttcaaactattcggtactgggtaaaggat--------------acctcctgtttgcatttattacgattctttctttatgag--------tattgtaatagtgtta------ttactataaagagatctgtttccaatttttcaaaaaaaaagaatcaaagattcttattgttcctatataattcctatgtgtgtgaatacgaatccatcttcgtttttctccgcaaccaatcctctcatttacgaccaaccttttacggagcctttct-tgcacgagttgatttctacctaaagttagaacatt-------ttgtaaaagtat----ttactaagaa---cttttcggttatccttt-----ggttcttcaaggatccttttctgcattatgttaggtatcaaggaaaatt-------------gattctggcttcaaaggggacatttct--tctgatgactaaatttaaatattactttgtcaatttctggcaatataatttttccctatgggtgcaaacaagaagactctatatcaatcaatcatcaaatcagcccgcggattttatgagttttcttttaagtgtgcgactaaaaccgttcatgt-----tacggagtca----aatgctagaaaattcattcttaatagatagtggtatt-----aagaagtttgagaccctagttccaat-----------------------tatgcctctaattgga--------------tcattggctaaagcgaaa---------ttttgtaacgtattaggacatcccattagtaagccagcctgggctgatttatctgattctgatattatacgccga-tttgggcgtatatgtagaaatcttt--------ctcattattacagcggatcttcaaaaaaggggagtttgtat-----cggataaagtatatacttcgactttcttgtgctagaacgttggctcgtaaacataaaagcaccgtacgtgcttttttgaaaagattaggttcagaatttttggaagaattttttatcaaggaagaaaaagtgctttctttgatcttatcaagagattcttctatttcacgaagattatatcgagtacctatttggtatttggatattttttgtattcatgatttggccagtcataatgattga------------ttatgaaaatggctaactaaac------gaattatacttatagaaattctagtaaaaaaa-atgataaataaaaaaagccatccatttccattctgaaatgttcatgcagtagggtttgaatcaactgagtattcaactttccgtctaggaaagtaacggagttttagatgtgtacataaggaaagctgtgtgcaatgaaaaatgcaagcacg--g-------------------------------------------------------------------------------------------------------------acttattatactcctgactatgaaccccatgaccatg---------atatcttggcagc-----------------------------atttcgagtaactcc--------tcaacctggagttccaccagaagaagcaggggccgcggtagctgccgaatc-----------------------------------ttctactggtacatggacaactgtgtggaccgatggact---------------taccagccttgatcgttacaaaggacgat---------gctaccacatcg---------------------------------agcctgt-tcctggag------------aagaaagtcagtttattgcttatgtagcttacccatta---------------gacctttttgaagaag-----------------------------------------------------------------------------------------gttctgttactaacatgtttacttccattgt----------------------------gggtaatgtatttgggttcaaagccctgcgtgctctacgtttggaggatttgcgaatccctcctgcttatacgaaaa------ctttccaaggcccgcctcat--ggtatccaagtt-----------------------------------gaaagagataaattgaacaaatat----------ggacgtcccctattgggatgtactat-taaaccgaaattggggttgtcc-gctaagaactacggccgagcagtttatgaatgtcttcgtggcggacttgattttaccaaagatgatgaaaacgtgaactcccaaccatttatgcgttggagagaccgtttcttattctgtgccgaagctatttttaaatcacagtctgaaacaggtgaaatcaaaggacattacttaaatgctactgcaggtacatgcgaagaaatgataaaaagggctgtatttgccagagaattgggagtt---------cctatcgtaatgcatgactacttaacagggggattcactgcaaatactagtttagctcattattgtagagataatggcctacttcttcacatccaccgtgcaatgcatgcagttattgatagacagaaaaatcacggtat------acacttccgcgtactagctaaagccttacgtatgtctggtggagatcatattcattccggtactgtagtaggtaaacttgaaggggaaagggacatcactttagg--ttttgttgatttactacgtgatgactatgttgaaaaagaccgaagtcgcggtatttatttcactcaaccttgggtttccctacctggtgttattcct-gt-ggcttccgggggta-ttcacgtttggcatatgcccgctctaaccgagatctttggggatgattctgtactgcagttcggtggcggaactttaggccacccgtggggaaatgcgccgggtgctgtagcgaatcgagtagctctagaagcctgtgtacaagctcgtaatgaggggcg---------tgatcttgctcgcgagggt---------------------------------------------------------------------------------------------------------------------------------------------------------------------------------------------------------------------------------------------------------------------------------------------------------------------------------------------------------------------------------------------------------------------------------------------------------------------------------------------------------------------------------------------------------------------------------------------------------------------------------------------------------------------------------------------------------------------------------------------------------------------------------------------------------------------------------------------------------------------------------------------------------------------------------------------------------------------------------------------------------------------------------------------------------------------------------------------------------------------------------------------------------------------------------------------------------------------------------------------------------------------------------------------------------------------------------------------------------ttca-gagaaaccctgg-aa--ttaaaaaaatgggc-aatcctgagccaactccttctttcca------aaaggaag-----acaaaaggatagg-tgcagagactc-aat-ggaagttgtt-ctaac-aa---atggagttgacggtctt-gcgttgt--------tataagaattc-ttccatcg-aaactccaaaaaggatgaagaataaacct------aga-cgcatacgtacttta------------attttatataaataatact---------ctattta-------------------------------------------------------------------------------------------tata------tttatataaa-------------------------------attaaac------------------------------taaaatatttaga------at--at----tcaaatt-aaatg----------------------aaaaaatatggatg------acgacccgaatctttattt------------------tatga-----ctatg-aaaaagtggaaga------attgttgtgaattga-tt-----ccaagtttaagaaagaatcgaatattcgttttttagta--aatt----aaa----ttattcccca--gtccgatagatct---------ccgac----ccatcggatgagaatgaagatagagtcccattctacgtgtcaatcctgacaacaatgaaatttatagtaaaaggaaaatccgtcgactttaaaaatcgtgagggttcaagtccctctat--------ccccaaaaacgctcc--------cttgattctctaactaattatcctct-------ttttttgttaa-cgattc--aaataaaagttgggtctcttcctcatttcctcttctttcacaaaggtatccgagcataaaagttt--------ttctct--------tatcaccag--------------------------tct-----tgtgatgtatgatgtaaa-tgagaca-tgagcagctttgag-caaggagtactcttactc-------atttgaatgattcccaatac----at----atcattactcatactaagacttac-----aaaaaaagtctt------cttt-ttaagatacaggaaattccgggacctagataagactttg-----taatatccttt-cgc----cttttaattgac--------------------------------------------------------------------------------------------------------------------------------------
>Fallopia_dumetorum
---------------------------------------------------------------------------------------------------------------------------------------------------------------------------------------------------------------------------------------------------------------------------------------------------------------------------------------------------------------------------------------------------------------------------------------------------------------------------------------------------------------------------------------------------------------------------------------------------------------------------------------------------------------------------------------------------------------------------------------------------------------------------------------------------------------------------------------------------------------------------------------ggttttggtttaaacgggcccgttttgttgtcaaatacaaataggggttatgacacaaattacagtttactagttgtaaagcgtttagttattcgaatgtatcaacagaattatttgattctttctgttaatgattctaataaaaatgaatttttggggcacaagaaaaatttttattctcaacggatctcagaggggtttgtagctattgcggaaattccattttctatgcgattaatatcttccctagaaggaaacgaact------aaaagaatctaaaaatttacgac-caattcattcaacatttccttttttagaagacaaatttttacgtttaagttt--------------------tgtgttagatatattaatacctcaccctgtcca-tctggaaatcttggttcaaactattcgttactggctaaaggat--------------acctcctgtttgcatttattacgattctttctttatgag--------tattgtaatagtgtta------ttactctaaagagatctgtttccaatttttcaaaaaaaaagaatcaacgattattattgttcctatataattcctatgtgtgtgaatacgaatacatcttcgtttttctccgcaaccaatcctctcatttacgatcaaccttttatggagcctttct-tgcacgagttgatttctacctaaagttagaacatt-------ttttaaaagtat----ttactaagaa---cttttcggttatccttt-----ggttcttcaaggatccttttctgcattatgttaggtatcaaggaaaatg-------------gattctggcttcaaaggggacatttct--tctgatgactaaatttaaatattactttgtcaatttctggcaatataatttttccctatgggcgcaaacaagaagactctatatcaatcaatcatcaaatcagcccacggattttatgggttttcttttacgtgtgcgactaaacccgtccatgt-----tacggagtca----aatgctagaaaattcattcttaatagatagtggtatt-----aataagtttgagaccctaattccaat-----------------------tatgcctctaattgga--------------tcgttggctaaagcgaaa---------ttttgtaatgtattaggacatcccattagtaagccagcctgggctgatttatctgattctgatattatacgccga-tttgggcgtatatgtagaaatcttt--------ctcattattacagtggatcttcaaaaaagg-------------------------------------------------------------------------------------------------------------------------------------------------------------------------------------------------------------------------------------------------------------------------------------------------------------------------------------------------------------------------------------------------------------------------------------------------------------------------------------------------------------------------------------------------------------------------------------------------------------------------------------------------------------------------------------------------------------tttcgagtaactcc--------tcaacctggagttccgccagaagaagcaggggccgcggtagctgccgaatc-----------------------------------ttctactggtacatggacaaccgtgtggaccgatggact---------------taccagccttgatcgttacaaaggacgat---------gctacgacatcg---------------------------------agcctgt-tcctggag------------aagaaaatcaatttattgcttatgtagcttacccatta---------------gacctttttgaagaag-----------------------------------------------------------------------------------------gttctgttactaacatgtttacttccattgt----------------------------gggtaatgtatttgggttcaaagccctgcgtgctcttcgtttggaggatttgcgaatccctcctgcttatacgaaaa------ctttccaaggcccgcctcat--ggtatccaagtt-----------------------------------gagagagataaattgaacaaatat----------ggacgtcccctattgggatgtactat-taaacctaaattggggttgtcc-gctaagaactacggtcgggcagtttatgaatgtcttcgtggcggacttgattttaccaaagatgatgaaaacgtgaactcccaaccatttatgcgttggagagaccgtttcttattctgtgccgaagctatttttaaatcacagtgcgaaacaggtgaaatcaaaggacattacttgaatgctactgcaggtacatgcgaagaaatgataaaaagggctgtatttgccagagaattgggagtt---------cctatcgtaatgcacgactacttaaccgggggattcactgcaaatactagtttagctcattattgcagagataatggcctacttcttcacattcaccgcgcaatgcatgcagttattgatagacagaaaaatcacggtat------gcacttccgtgtactagctaaagccttacgtatgtctggtggagatcatgttcattccggtactgtagtaggtaaacttgaaggggaaagggacattactttagg--gtttgttgatttactacgtgatgactttgttgaaaaagaccgaagtcgtggtatttatttcactcaaccttgggtttccatgcctggtgttattcct-gt-ggcttccgggggta-ttcacgtttggcatatgcccgctctaaccgagatctttggggatgattctgtactacagttcggtggcggaactttaggccacccatggggaaatgcgccgggtgctgtagcgaatcgagtagctctagaagcctgtgtacaagctcgtaat------------------------------------------------------------------------------------------------------------------------------------------------------------------------------------------------------------------------------------------------------------------------------------------------------------------------------------------------------------------------------------------------------------------------------------------------------------------------------------------------------------------------------------------------------------------------------------------------------------------------------------------------------------------------------------------------------------------------------------------------------------------------------------------------------------------------------------------------------------------------------------------------------------------------------------------------------------------------------------------------------------------------------------------------------------------------------------------------------------------------------------------------------------------------------------------------------------------------------------------------------------------------------------------------------------------------------------------------------------------------actaagtgagaaactttcaaattca-gagaaaccctgg-aa--ttaaaaaaatgggc-aatcctgagccaactccttctttcca------aaaggaag-----acaaaaggatagg-tgcagagactc-aat-ggaagttgtt-ctaac-aa---atggagttgacggtctt-gcgttgt--------tataagaattc-ttccatcg-aaactccaaaaaggatgaagaataaacct------aga-cgcatacgtacttaa------------attaaatataaataatact---------ctattta-------------------------------------------------------------------------------------------tata----------------------------------------aa-----attaaac------------------------------taaaatttttaga------at--at----taaaatt-aaat-----------------------gaaaaatatggatg------acgacccgaatctctattt------------------tatga-----ctatg-aaaaagtggaaga------attgttgtgaattga-tt-----ccaagtttaagaaagaatcgaatattcgttttttagta--aatg----aaa----ctattcccca--gtccgatagatct---------ccgac----ccatcggatgagaatgaagatagagtcccattctacgtgtcaatcctgacaacaatgaaatttatagtaagaggaaaatccgtcgactttaaaaatcgtgagggttcaagtccctctat--------ccccaaaaacgcccc--------tttgattctctaactaattatcctct-------ttttttgttaa-ctattc--aaataaaagttgggtcgcttcctcatttcctcttctttcacaaaggtatccgagcagaaaagttt--------ttctct--------tatcaccag--------------------------tct-----tgtgatgtatgatgtaaa-tgagaca-tgagcggctttgag-caaggagtactcttactc-------atttgaatgattctcaatac----at----atcattactcatactaagacttac-----aaaaaaagtctt------attt-ttaagatacaggaaattccgggacctagataagactttg-----taatatccttt-cgc----ctttaaattgacataga-acctag-ttttctagtaaaatgagtagacggtgcataggggat------ggtcgggata---------------------------------------------------------------------
>Fallopia_dentatoalata
---------------------------------------------------------------------------------------------------------------------------------------------------------------------------------------------------------------------------------------------------------------------------------------------------------------------------------------------------------------------------------------------------------------------------------------------------------------------------------------------------------------------------------------------------------------------------------------------------------------------------------------------------------------------------------------------------------------------------------------------------------------------------------------------------------------------------------------------------------------------------------------ggttttggtttaaacgggcccgttttgttgtcaaatacaaataggggttatgacacaaattacagtttactagttgtaaagcgtttagttattcgaatgtatcaacagaattatttgattctttctgttaatgattctaataaaaatgaatttttggggcacaagaaaaatttttattctcaacggatctcagaggggtttgtagctattgcggaaattccattttctatgcgattaatatcttccctagaaggaaacgaact------aaaagaatctaaaaatttacgac-caattcattcaacatttccttttttagaagacaaatttttacgtttaagttt--------------------tgtgttagatatattaatacctcaccctgtcca-tctggaaatcttggttcaaactattcgttactggctaaaggat--------------acctcctgtttgcatttattacgattctttctttatgag--------tattgtaatagtgtta------ttactctaaagagatctgtttccaatttttcaaaaaaaaagaatcaacgattattattgttcctatataattcctatgtgtgtgaatacgaatacatcttcgtttttctccgcaaccaatcctctcatttacgatcaaccttttatggagcctttct-tgcacgagttgatttctacctaaagttagaacatt-------ttttaaaagtat----ttactaagaa---cttttcggttatccttt-----ggttcttcaaggatccttttctgcattatgttaggtatcaaggaaaatg-------------gattctggcttcaaaggggacatttct--tctgatgactaaatttaaatattactttgtcaatttctggcaatataatttttccctatgggcgcaaacaagaagactctatatcaatcaatcatcaaatcagcccacggattttatgggttttcttttacgtgtgcgactaaacccgtccatgt-----tacggagtca----aatgctagaaaattcattcttaatagatagtggtatt-----aataagtttgagaccctaattccaat-----------------------tatgcctctaattgga--------------tcgttggctaaagcgaaa---------ttttgtaatgtattaggacatcccattagtaagccagcctgggctgatttatctgattctgatattatacgccga-tttgggcgtatatgtagaaatcttt--------ctcattattacagtggatcttcaaaaaagg-------------------------------------------------------------------------------------------------------------------------------------------------------------------------------------------------------------------------------------------------------------------------------------------------------------------------------------------------------------------------------------------------------------------------------------------------------------------------------------------------------------------------------------------------------------------------------------------------------------------------------------------------------------------------------------------------------------tttcgagtaactcc--------tcaacctggagttccgccagaagaagcaggggccgcggtagctgccgaatc-----------------------------------ttctactggtacatggacaaccgtgtggaccgatggact---------------taccagccttgatcgttacaaaggacgat---------gctacgacatcg---------------------------------agcctgt-tcctggag------------aagaaaatcaatttattgcttatgtagcttacccatta---------------gacctttttgaagaag-----------------------------------------------------------------------------------------gttctgttactaacatgtttacttccattgt----------------------------gggtaatgtatttgggttcaaagccctgcgtgctcttcgtttggaggatttgcgaatccctcctgcttatacgaaaa------ctttccaaggcccgcctcat--ggtatccaagtt-----------------------------------gagagagataaattgaacaaatat----------ggacgtcccctattgggatgtactat-taaacctaaattggggttgtcc-gctaagaactacggtcgggcagtttatgaatgtcttcgtggcggacttgattttaccaaagatgatgaaaacgtgaactcccaaccatttatgcgttggagagaccgtttcttattctgtgccgaagctatttttaaatcacagtgcgaaacaggtgaaatcaaaggacattacttgaatgctactgcaggtacatgcgaagaaatgataaaaagggctgtatttgccagagaattgggagtt---------cctatcgtaatgcacgactacttaaccgggggattcactgcaaatactagtttagctcattattgcagagataatggcctacttcttcacattcaccgcgcaatgcatgcagttattgatagacagaaaaatcacggtat------gcacttccgtgtactagctaaagccttacgtatgtctggtggagatcatgttcattccggtactgtagtaggtaaacttgaaggggaaagggacattactttagg--gtttgttgatttactacgtgatgactttgttgaaaaagaccgaagtcgtggtatttatttcactcaaccttgggtttccatgcctggtgttattcct-gt-ggcttccgggggta-ttcacgtttggcatatgcccgctctaaccgagatctttggggatgattctgtactacagttcggtggcggaactttaggccacccatggggaaatgcgccgggtgctgtagcgaatcgagtagctctagaagcctgtgtacaagctcgtaat------------------------------------------------------------------------------------------------------------------------------------------------------------------------------------------------------------------------------------------------------------------------------------------------------------------------------------------------------------------------------------------------------------------------------------------------------------------------------------------------------------------------------------------------------------------------------------------------------------------------------------------------------------------------------------------------------------------------------------------------------------------------------------------------------------------------------------------------------------------------------------------------------------------------------------------------------------------------------------------------------------------------------------------------------------------------------------------------------------------------------------------------------------------------------------------------------------------------------------------------------------------------------------------------------------------------------------------------------------------------actaagtgag-aactttcaaattca-gagaaaccctgg-aa--tt-aaaaaatgggc-aatcctgagccaactccttctttcca------aaaggaag-----acaaaaggatagg-tgcagagactc-aat-ggaagttgtt-ctaac-aa---atggagttgacggtctt-gcgttgt--------tataagaattc-ttccatcg-aaactccaaaaaggatgaagaataaacct------aga-cgcatacgtacttaa------------cttaaatataaataatact---------ctattta-------------------------------------------------------------------------------------------tata----------------------------------------aa-----attaaactaaaattttt--------------------taaaatttttaga------at--at----taaaatt-aaata----------------------aaaaaatatggatg------acgacccgaatctttattt------------------tatga-----ttatg-aaaaagtggaaga------attgttgtgaattga-tt-----ccaagtttaagaaagaatcgaatattcgttttttagta--aatg----aaa----ctattcccca--gtccgatagatct---------ccgac----ccatcggatgagaatgaagatagagtcccattctacgtgtcaatcctgacaacaatgaaatttatagtaagaggaaaatccgtcgactttaaaaatcgtgagggttcaagtccctctat--------ccccaaaaacgctcc--------tttgattctctaactaattatcctct-------ttttttgttaa-cgattc--aaataaaagttggatctcttcctcatttccttttctttcacaaaggtatccgagcagaaaagttt--------ttctct--------tatcaccag--------------------------tct-----tgtgatgtatgatgtaaa-tgagaca-tgagcagctttgag-caaggagtactcttactc-------atttgaatgattctcaatac----at----atcattactcatactaagacttac-----aaaaaaagtctt------attt-ttaagatacaggaaattccgggacctagataagactttg-----taatatccttt-cgc----tttttaattgacataga-acctag-ttttctagtaaaatgagtagacggtgcataggggat------ggtcgggata---------------------------------------------------------------------
>Parogonum_cynanchoides
----------------------------------------------------------------------------------------------------------------------------------------------------------------------------------------------------------------------------------------------------------------------------------------------------------------------------------------------------------------------------------------------------------------------------------------------------------------------------------------------------------------------------------------------------------------------------------------------------------------------------------------------------------------------------------------------------------------------------------------------------------------------------------------------------------------------------------------------------------------------------------------------------------------tgttgtcaaatacaaataaaggttatgacacaaactacagtttactagttgtaaaacgtttagttattcgaatgtatcaacagaattttttgattctttctgttaatgattctaacaaaaatgaattttttgggcacaagaaacatttttattctcaacagatctcagaggggtttgcagctattgcggaaattccattttctatgcgattaatatcttctctagaaggaaaagaact------aaaaaaatctcaaaatttacgac-caattcattcaacatttccttttttagaggacaaatttttacgtttaagttt--------------------tgtgttagatatattgatacctcaccctgtcca-tctggaaatcttggttcaaactattcggtactgggtaaaagat--------------acctcctgtttacatttattacgattctttctttatgag--------tattgtaatagtgtta------ttactctaaagagatctgtttccaatttttcaaaaaaaaaaaatcaaagattcttattgttcctatataattcctatgtgtgtgaatgcgaatccatctttgtttttctccgcaaccaatcctctcatttacgatcaacgtcttacggagcctttct-tgcacgagtttatttctacctaaagttagaacatt-------ttgtaaaagtat----ttactaagaa---cttttgggttatccttt-----ggttcttcaaggatccgtttctgcattatgttaggtatcaaggaaaatg-------------gattctggcttcaagggggacatttct--tctgatgactaaattaaaatattactttgtcaatttctggcaatataaattttccctatgggtgcaaacaagaagactctatatcaatcaatcatcaaatcagcccacggattttctgggttttcttttaagtgtgcgactaaacccgtctgtgt-----tacggagtca----aatgctagaaaattcattcttaatagatagtggtatt-----aagaggtttgagaccctagttccaat-----------------------tatgcctctaattgga--------------tcattggctaaagcgaaa---------ttttgtaacgtattaggacatcccattagtaagccagcctgggctgatttatctgattctgatattatacgccga-tttgggcgtatatgtagaaatcttt--------ctca-------------------------------------------------------------------------------------------------------------------------------------------------------------------------------------------------------------------------------------------------------------------------------------------------------------------------------------------------------------------------------------------------------------------------------------------------------------------------------------------------------------------------------------------------------------------------------------------------------------------------------------tacaaattgacttattatacgcctgagtatgaaccccatgatcatg---------atatcttggcagc-----------------------------atttcgagtaactcc--------tcaacctggagttccgccagaagaagcaggggccgcggtagctgccgaatc-----------------------------------ttctactggtacatggacaaccgtgtggaccgatggact---------------taccagccttgatcgttacaaaggacgat---------gctacgacatcg---------------------------------agcctgt-tcctggag------------aagaaaatcaatttattgcttatgtagcttacccatta---------------gacctttttgaagaag-----------------------------------------------------------------------------------------gttctgttactaacatgtttacttccattgt----------------------------gggtaatgtatttgggttcaaagccttgcgtgctcttcgtttggaggatttgcgaatccctcctgcttatacgaaaa------ctttccaaggcccgcctcac--ggtatccaagtt-----------------------------------gagagagataaattgaacaaatat----------ggacgtcccctattgggatgtactat-taaaccaaaattggggttgtcc-gctaagaactacggtcgggcagtttatgaatgtcttcgtggcggacttgattttaccaaagatgatgaaaacgtgaactcccaaccatttatgcgttggagagaccgtttcttattctgtgccgaagctatttttaaatcacagtccgaaacaggtgaaatcaaaggacattacttgaatgctactgcgggtacatgcgaagaaatgataaaaagggctgtatttgccagagaattgggagtt---------cctatcgtaatgcatgactacttaaccgggggattcactgcaaatactagtttagctcattattgcagagataatggcctacttcttcacattcaccgcgcaatgcatgcagttattgatagacagaaaaatcatggtat------gcacttccgtgtactagctaaagccttacgtatgtctggtggagatcatattcatgccggtactgtagtaggtaaacttgaaggggaaagggagattactttagg--gtttgttgatttactacgtgatgactttgttgaaaaagaccgaagtcgcggtatttatttcactcaaccttgggtttccatgcctggtgttattcct-gt-ggcttccgggggta-ttcacgtttggcatatgcccgctctaaccgagatctttggggacgattctgtactacagttcggtggcggaactttaggccacccatggggaaatgcaccgggtgctgtagcgaatcgagtagctctagaagcctgtgtacaagctcgtaatgaggggcg---------tgatcttgctcgcgagggtaacgatattattcgtaaagctgccaaatggagtcctgagctagctgccgc--------------------------------------------------------------------------------------------------------------------------------------------------------------------------------------------------------------------------------------------------------------------------------------------------------------------------------------------------------------------------------------------------------------------------------------------------------------------------------------------------------------------------------------------------------------------------------------------------------------------------------------------------------------------------------------------------------------------------------------------------------------------------------------------------------------------------------------------------------------------------------------------------------------------------------------------------------------------------------------------------------------------------------------------------------------------------------------------------------------------------------------------------------------------------------------------------------------------------------------------------------------------------------ctactaagtgag-aactttcaaattca-gagaaaccctgg-aa--ttaaaaaaatgggc-aatcctgagccaactccttctttcca------aaaggaag-----aaaaaaggatagg-tgcagagactc-aat-ggaagctgtt-ctaacaaa---atggagttgacggtctt-gcgttgt--------tataagaattc-ttccatcg-aaactccaaaaaggatgaagaataaacct------aga-cgcatacgtac-----------------ttaaatataaataatact---------ctattta----------------------------------------------------------------------------------------------g------attctataaaatatattt---------tatatataa-----attaaataaaaata--------atatagattcta---tagaatagataga------at--at----tcaaatt-aaatg----------------------aaaaaatattgatg------acgacccgaatctttattt------------------tatga-----ctatg-caaaagtggaaga------attgttgtgaatcga-tt-----ccaagtttaagaaagaatcgaatattcgttttttagta--aatt----aaagcatttattcccca--gtccgatagatcttttgaaaccccgac----ccatcggatgagaatgaagatagagtcccgttctacgtgtcaatcctgacaacaatgaaatttatagtaagaggaaaatccgtcgactttaaaaatcgtgagggttcaagtccctctat--------ccccaaaaaagatcc--------tttgattctctaactaattatcctct-------ttttttgttaa-cgattc--aaataaaagttgggtctcttcctcatttactcttctttcacaagggtatccgaacagaaaagttt--------ttctct--------tatcacaag--------------------------tct-----tgtgatgtatgatgtaaa-tgagaca-tgagcagctttgag-caaggagtactcttactc-------atttgaatgattcccaatac----at----atcattactcgtactgagacttac-----aaaaaaagtctt------cttt-tgaagatacaggaaattccgggacatagataagactttg-----taatacccttt-cgc----cttttaattgacataga-acccag-ttttctagtaaaatgagtagatgatgcatagggaat------ggtcgggatag-----------c--------------------------------------------------------
>Pleuropterus_multiflorus
------------------------------------------------------------------------------------------------------------------------------------------------------------------------------------------------------------------------------------------------------------------------------------------------------------------------------------------------------------------------------------------------------------------------------------------------------------------------------------------------------------------------------------------------------------------------------------------------------------------------------------------------------------------------------------------------------------------------------------------------------------------------------------------------------------------------------------ctatatccacttatctttcaggagtatatttatgcacttgtacatgatccgggttttggtttaaacgggcccattttgttgtcaaatacaaataaaggttatgacacaaactacagtttactagttgtaaaacgtttagttattcgaatgtatcaacagaattatttgattctttctgttaatgattctaacaaaaatgaatttcttgggcccaagaaaaatttttattctcaacagatctcagaggggtttgcagctattgcggaaattccattttctatgcgattaatatcttccctagaaggaaaagaact------caaaaaatctcaaaatttacgac-caattcattcaacatttccttttttagaggacaaatttttacatttaagttt--------------------tgtgttagatatattgatacctcaccctgtcca-tctggaaatcttggttcaaactattcggtactgggtaaaagat--------------acctcctgtttgcatttattacgattctttctttatgag--------tattgtaatagtgtta------ttactctaaagagatctgtttccaatttttcaaaaaaaaagaatcaaagattcttattgttcctatataattcctatgtgtgtgaatgcgaatccatcttcgtttttctccgcaaccaatcctctcatttacgaccaacgtcttacgaagcctttct-tgcacgagtttatttctacctaaagttagaacatt-------ttttaaaaggtt----ttactaagca---cttttgggttatccttt-----ggttcttcaaggatccttttctgcattatgttaggtatcaaggaaaatg-------------gattttggcttcaagggggacatttct--tctgatgactaaatttaaatattactttgtcaatttctggcaatataatttttccctatgggtgcaaacaagaagactctatatcaatcaatcatcaaatcagcccacggattttatgggttttcttttaagtgtgcgactaaacccgtccgtgt-----tacggagtca----aatgctagaaaattcattcttaatagatagtggtatt-----aagaagtttgagaccctagttccaat-----------------------tatgcctctaattgga--------------tcattggctaaagcgaaa---------ttttgtaacgtattaggacatcccattagtaagccagcctggactgatttatctgattctgagattatacgccga-tttgggcgtatatgtagaaatcttt--------ctcattattacagcggatcttcaaaaagggggagtttgtat-----cggataaagtatatacttcgactttcttgtgctagaacttt----------------------------------------------------------------------------------------------------------------------------------------------------------------------------------------------------------------------------------------------------------------------------------------------------------------------------------------------------------------------------------------------------------------------------------------------------------------------------------------------------------------------------------------------------------------------------------------------------------------------------------------------------tttcgagtaactcc--------tcaacctggagttccgccagaagaagcaggggccgcggtagctgccgaatc-----------------------------------ttctactggtacatggacaaccgtgtggaccgatggact---------------taccagccttgatcgttacaaaggacgat---------gctacgacatcg---------------------------------agcctgt-tcctggag------------aagaaaatcaatttattgcttatgtagcttacccatta---------------gacctttttgaagaag-----------------------------------------------------------------------------------------gttctgttactaacatgtttacttccattgt----------------------------gggtaatgtatttgggttcaaagccctgcgtgctcttcgtttggaggatttgcgaatccctcctgcttatacgaaaa------ctttccaaggcccgcctcat--ggtatccaagtt-----------------------------------gagagagataaattgaacaaatat----------ggacgtcccctattgggatgtactat-taaaccgaaattggggttgtcc-gctaagaactacggtcgggcagtttatgaatgtcttcgtggcggacttgattttaccaaagatgatgaaaacgtgaactcccaaccatttatgcgttggagagaccgtttcttattctgtgccgaagctatttttaaatcacagtgcgaaacaggtgaaatcaaaggacattacttgaatgctactgcaggtacatgcgaagaaatgataaaaagggctgtatttgccagagaattgggagtt---------cctatcgtaatgcatgactacttaacagggggattcactgcaaatactagtttagctcattattgcagagataatggcctacttcttcacattcaccgcgcaatgcatgcagttattgatagacagaaaaatcacggtat------gcacttccgtgtactagctaaagccttacgtatgtctggtggagatcatattcatgccggtactgtagtaggtaaacttgaaggggaaagggacattactttagg--gtttgttgatttactacgtgatgactttgttgaaaaagaccgaagtcgcggtatttatttcactcaaccttgggtttccatgcctggtgttattcct-gt-ggcttccgggggta-ttcacgtttggcatatgcccgctctaaccgagatctttggggatgattctgtactacagttcggtggcggaactttaggccacccatggggaaatgcgccgggtgctgtagcgaatcgagtagctctagaagcctgtgtacaagctcgtaat------------------------------------------------------------------------------------------------------------------------------------------------------------------------------------------------------------------------------------------------------------------------------------------------------------------------------------------------------------------------------------------------------------------------------------------------------------------------------------------------------------------------------------------------------------------------------------------------------------------------------------------------------------------------------------------------------------------------------------------------------------------------------------------------------------------------------------------------------------------------------------------------------------------------------------------------------------------------------------------------------------------------------------------------------------------------------------------------------------------------------------------------------------------------------------------------------------------------------------------------------------------------------------------------------------------------------------------------------------------------actaagtgag-aactttcaaattca-gagaaaccctgg-aa--ttaaaaaaatgggc-aatcctgagccaactccttctttcca------aaaggaag-----aaaaaaggatagg-tgcagagactc-aat-ggaagctgtt-ctaac-aa---atggagttgacggtctt-gcgttgt--------tataagaattc-ttccatcg-aaactccaaaaaggatgaagaataaatct------aga-cgcatacgtacttaaatga-aatttaaattaaatataaataatact---------ctattta----------------------------------------------------------------------------------------------a------tttatataatttatatat---------tctata---------------------------------------------------aaataga------at--at----tcaaatt-aaatg----------------------aaaaaatattgatg------acgacccgaatctttattt------------------tatga-----ctatg-aaaaagtggaaga------attgttgtgaatcga-tt-----ccaagtttaagaaagaatcgaatattcgttttttagta--aatt----aaagcatttattcccca--gtccgatagatcttttgaaaacccgac----ccatcggatgagaatgaagatagagtcccgttctacgtgtcaatcctgacaacaatgaaatttatagtaagaggaaaatccgtcgactttaaaaatcgtgagggttcaagtccctctat--------ccccaaaaaagatcc--------tttgattctctaacttattatcctct-------ttttttgttaa-cgattc--aaataaaagttgggtctcttcctcatttactcttctttcacaaaggtatccgagcagaaaagttt--------ttctct--------tatcacaag--------------------------tct-----tgtgatgtatgatgtaaa-tgagacg-tgagcagctttgag-caaggagtactcttactc-------atttgaatgattcccaatac----at----atcattactcgtactaagacttaca----aaaaaaagtctt------cttt-tgaagatacaggaaattccgggacctagataagactttg-----taatatccttt-cgc----cttttaattgacataga-ccccag-ttttctagtaaaatgagtagacgatgcatagggaat------ggtcgggata---------------------------------------------------------------------
>Reynoutria_sachalinensis
-----------------------------------------------------------------------------------------------------------------------------------------------------------------------------------------------------------------------------------------------------------------------------------------------------------------------------------------------------------------------------------------------------------------------------------------------------------------------------------------------------------------------------------------------------------------------------------------------------------------------------------------------------------------------------------------------------------------------------------------------------------------------------------------------------------------------------------------------------------------------------------------------------------tattttgttgtcaaatacaaataaaggttatgacacaaactacagtttactagttgtaaaacgtttagttattcgaatgtatcaacagaattatttgattctttctgttaatgattctaacaaaaatgaatttcttgtgcccaagaaaaatttttattctcaacagatctcagaggggtttgcagctattgcacaaattccgttttctatgcgattcatatcttccctagaaggaaaagaact------aaaaaaatctcaaaatttacgac-caattcattcaacatttccttttttagaggacaaatttttacgtttaagttt--------------------tgtgttagatatattgatacctcaccctgtcca-tctggaaatcttggttcaaactattcggtactgggtaaaagat--------------acttcctgtttgcatttattacgattctttctttatgag--------tattgtaatagcgtta------ttactctaaagagatctgtttccaatttttcaaaaaaaaagaatcaaagatttttattgttcctatataattcctatgtgtgtgaatgcgaatccatcttcgtttttctccgcaaccaatcttctcatttacgatcaacgtcttacggagcctttct-tgcacgagtttatttctacctaaagttagaacatt-------ttttaaaagtat----ttactaagca---cttcggggttatccttt-----ggttcttcaaggatccttttctgcattctgttaggtatcaaggaaaatg-------------gattctggcttcaagagggacatttct--tctgatgactaaatttaaatattactttgtcaatttctggcaatataatttttccctatgggtgcaaacaagaagactatatatcaatcaatcctcaaaccagcccacggattttatgggttttcttttaagtgtgcgactaaacccatccgtgt-----tacggagtca----aatgttagaaaattcattcttaatagatagtggtatt-----aagaagtttgagaccctagttccaat-----------------------tatgcctctaattgga--------------tcattggctaaagcgaaa---------ttttgtaacgtattaggacatcccattagtaagccagcctggactgatttatctgattctgatattatacgccga-tttgggcgtatatgtagaaatcttt--------ctcattattacagcggatct--------------------------------------------------------------------------------------------------------------------------------------------------------------------------------------------------------------------------------------------------------------------------------------------------------------------------------------------------------------------------------------------------------------------------------------------------------------------------------------------------------------------------------------------------------------------cacctgtgggattcaaagctggtgttaaagaa-----------------tacaaattgacttattatactcctgagtatgaaccccatgatcatg---------atatcttggcagc-----------------------------atttcgagtaactcc--------tcaacctggagttccgccagaagaagcaggggccgcggtagctgccgaatc-----------------------------------ttctactggtacatggacaaccgtgtggaccgatggact---------------taccagccttgatcgttacaaaggacgat---------gctacgacatcg---------------------------------agcctgt-tcctggag------------aagaaaatcaatttattgcttatgtagcttacccatta---------------gacctttttgaagagg-----------------------------------------------------------------------------------------gttctgttactaacatgtttacttccattgt----------------------------gggtaatgtatttgggttcaaagccctgcgtgctcttcgtttggaggatttgcgaatccctcctgcttatacgaaaa------ctttccaaggcccgcctcac--ggtatccaagtt-----------------------------------gaaagagataaattgaacaaatat----------ggacgtcccctattgggatgtactat-taaaccgaaattggggttgtcc-gctaagaactacggtcgggcagtttatgaatgtcttcgtggcggacttgattttaccaaagatgatgaaaacgtgaactcccaaccatttatgcgttggagagaccgtttcttattctgtgccgaagctatttttaaatccangtgcgaaacangtgaaatcaaagggcattacttggatgctactgnaggtacatgccaaaaaatgataaaaagggctgtatttgccagaaaattgggagtt---------cccatcgtaaggcatggctacttaacagggggattcctggcaaatacctatttagctcactattgccgaaataatgggctactttttcacattcaccacgcaatgcatgcagttattgatagacagaaaaatcacggtat------gcacttccgtgtactagctaaagccttacgtatgtctggtggagatcatattcatgccggtactgtagtaggtaaacttgaaggggaaagggacattactttagg--gtttgttgatttactacgtgatgactttgttgaaaaagaccgaagtcgcggtatttatttcactcaaccgtgggtttccatgcctggtgttattcct-gt-ggcttccgggggta-ttcacgtttggcatatgcccgctctaaccgagatctttggggatgattctgtactacagttcggtggcggaactttaggccacccatggggaaatgcgccgggtgctgtgacgaatcgagtagctctagaagcctgtgtacaagctcgtaatgaggggcg---------tgatcttgctcgcgagggtaacgatattattcgaaaagctgccaaatggagtcctgagctagctgccgcttgtgaagtatggaaggaaatcaaatttgaattccaagcaatggatactttgtaa--------------------------------------------------------------------------------------------------------------------------------------------------------------------------------------------------------------------------------------------------------------------------------------------------------------------------------------------------------------------------------------------------------------------------------------------------------------------------------------------------------------------------------------------------------------------------------------------------------------------------------------------------------------------------------------------------------------------------------------------------------------------------------------------------------------------------------------------------------------------------------------------------------------------------------------------------------------------------------------------------------------------------------------------------------------------------------------------------------------------------------------------------------------------------------------------------------------------------------------------------------------------------------------------------------------------------------------------------------------------------------------------------------------------------------------------------------------------------------------------------------------------------------------------------------------------------------------------------------------------------------------------------------------------------------------------------------------------------------------------------------------------------------------------------------------------------------------------------------------------------------------------------------------------------------------------------------------------------------------------------------------------------------------------------------------------------------------------------------------------------------------------------------------------------------------------------------------------------------------------------------------------------------------------------------------------------------------------------------------------------------------------------------------------------------------------------------------------------------------------------------------------------------------------------------------------------------------------------------------------------------------------------------------------------------------------------------------------------------------------
>Reynoutria_japonica
--------------------------------------------------------------------------------------------------------------------------------------------------------------------------------------------------------------------------------------------------------------------------------------------------------------------------------------------------------------------------------------------------------------------------------------------------------------------------------------------------------------------------------------------------------------------------------------------------------------------------------------------------------------------------------------------------------------------------------------------------------------------------------------------------------------------------------------------------------------------------------------------------------------------------------------------------------tttactagttgtaaaacgtttagttattcgaatgtatcaacagaattatttgattctttctgttaatgattctaacaaaaatgaatttcttgggcacaagaaaaatttttattctcaacagatctcagaggggtttgcagctattgcgcaaattccgttttctatgcgattaatatcttccctagaaggaaaagaact------aaaaaaatctcaaaatttacgac-caattcattcaacatttccttttttagaggacaaatttttacgtttaagttt--------------------tgtgttagatatattgatacctcaccctgtcca-tctggaaatcttggttcaaactattcggtactgggtaaaagat--------------acctcctgtttgcatttattacgattctttctttatgag--------tattgtaatagcgttattactcttactctaaagagatctgtttccaatttttcaaaaaaaaagaatcaaagatttttattgttcctatataattcctatgtgtgtgaatgcgaatccatcttcgtttttctccgcaaccaatcttctcatttacgatcaacgtcttacggagcctttct-tgcacgagtttatttctacctaaagttagaacatt-------ttttaaaag----------ctaagca---cttcggggttatccttt-----ggttcttcaaggatccttttctgcattctgttaggtatcaaggaaaatg-------------gattctggcttcaagagggacatttct--tctgatgactaaatttaaatattactttgtcaatttctggcaatataatttttccctatgggtgcaaacaagaagactctatatcaatcaatcctcaaaccagcccacggatttgatgggttttcttttaagtgtgcgactaaacccatctgtgt-----tacggagtca----aatgttagaaaattcattcttaatagatagtggtatt-----aagaagtttgagaccctagttccaat-----------------------tatgcctctaattgga--------------tcattggctaaagcgaaa---------ttttgtaacgtattaggacatcccattagtaagccagcctggactgatttatctgat---------------------------------------------------------------------------------------------------------------------------------------------------------------------------------------------------------------------------------------------------------------------------------------------------------------------------------------------------------------------------------------------------------------------------------------------------------------------------------------------------------------------------------------------------------------------------------------------------------------------------------------------------------------------------------------------tacaaattgacttattatactcctgagtatgaaccccatgctcatg---------atatcttggcagc-----------------------------atttcgagtaactcc--------tcaacctggagttccgccagaagaagcaggggccgcggtagctgccgaatc-----------------------------------ttctactggtacatggacaaccgtgtggaccgatggact---------------taccagccttgatcgttacaaaggacgat---------gctacgacatcg---------------------------------agcctgt-tcctggag------------aagaaaatcaatttattgcttatgtagcttacccatta---------------gacctttttgaagagg-----------------------------------------------------------------------------------------gttctgttactaacatgtttacttccattgt----------------------------gggtaatgtatttgggttcaaagctctgcgtgctcttcgtttggaggatttgcgaatccctcctgcttatacgaaaa------ctttccaaggcccgcctcac--ggtatccaagtt-----------------------------------gaaagagataaattgaacaaatat----------ggacgtcccctattgggatgtactat-taaaccgaaattggggttgtcc-gctaagaactacggtcgggcagtttatgaatgtcttcgtggcggacttgattttaccaaagatgatgaaaacgtgaactcccaaccatttatgcgttggagagaccgtttcttattctgtgccgaagctatttttaaatcacagtgcgaaacaggtgaaatcaaaggacattacttgaatgctactgcaggtacatgcgaagaaatgataaaaagggctgtatttgccagagaattgggagtt---------cccatcgtaatgcatgactacttaacagggggattcactgcaaatactagtttagctcattattgcagagataatggcctacttcttcacattcaccgcgcaatgcatgcagttattgatagacagaaaaatcacggtat------gcacttccgtgtactagctaaagccttacgtatgtctggtggagatcatattcatgccggtactgtagtaggtaaacttgaaggggaaagggacattactttagg--gtttgttgatttactacgtgatgactttgttgaaaaagaccgaagtcgcggtatttatttcactcaaccatgggtttccatgcctggtgttattcct-gt-ggcttccgggggta-ttcacgtttggcatatgcccgctctaaccgagatctttggggatgattctgtactacagttcggtggcggaactttaggccacccatggggaaatgcgccgggtgctgtagcgaatcgagtagctctagaagcctgtgtacaagctcgtaatgaggggcg---------tgatcttgctcgcgagggtaacgatattattc---------------------------------------------------------------------------------------------------------------------------------------------------------------------------------------------------------------------------------------------------------------------------------------------------------------------------------------------------------------------------------------------------------------------------------------------------------------------------------------------------------------------------------------------------------------------------------------------------------------------------------------------------------------------------------------------------------------------------------------------------------------------------------------------------------------------------------------------------------------------------------------------------------------------------------------------------------------------------------------------------------------------------------------------------------------------------------------------------------------------------------------------------------------------------------------------------------------------------------------------------------------------------------------------------------------------------------------------------gaaaccctgg-aa--ttaaaaaaatgggc-aatcctgagccaactccttctttcca------aaaggaag-----aaaaagggatagg-tgcagagactc-aat-ggaagctgtt-ctaac-aa---atggagttgatggtctt-gcgttgt--------tataagaattc-ttccatcg-aaactccaaaaaggatgaagaataaacct------aga-cgcatacgtacttaa-------------ctatatatatataataca---------atactt---------------------------------------------------------------------------------------------------ta-tttatatattatatatat--------aaatatat----------aaagaaaaatt--------ttatatattcta---taaaa----taga------at--at----tcaaatt-aaatg----------------------aaaaaatattgatg------acgacccgaatctttattt------------------tatga-----ctatg-aaaaagtggaaga------attgttgtgaatcga-tt-----tcaagtttaagaaagaatcgaatattcg-tttttagta--aatt----aaagcatttatttacca--gtccgatagatcttttgaaaacccgac----ccatcggatgagaatgaagatagagtcccgttctacgtgtcaatcctgacaacaatgaaatttatagtaagaggaaaatccgtcgactttcaaaatcgtgagggttcaagtccctctat--------ccccaaaaaagatcc--------tttgattctctaacaaattatcctct-------ttttttgttaa-cgattc--aaataaaagttaggtctcttcctcattgactcttctttcacaaaggtatccgagcagaaaagttt--------ttctct--------tatcacaag--------------------------tct------------tatgatgtaaa-tgagaca-tgagcagctttgag-caaggagtactcttactc-------atttgaatgattcccaatac----at----atcatgactcgtactaagacttacattacaaaaaaagtctt------cttt-tgaagatacaggaaattccgggacctagataagactttg-----taatacccttt-cgc----cttttaattgacataga-ccccag-ttttctagtaaaatgagtagacgatgcatagggaat------ggtcg--------------------------------------------------------------------------
>Reynoutria_forbesii
-----------------------------------------------------------------------------------------------------------------------------------------------------------------------------------------------------------------------------------------------------------------------------------------------------------------------------------------------------------------------------------------------------------------------------------------------------------------------------------------------------------------------------------------------------------------------------------------------------------------------------------------------------------------------------------------------------------------------------------------------------------------------------------------------------------------------------------------------------------------------------------------------------------tattttgttgtcaaatacaaataaaggttatgacacaaactacagtttactagttgtaaaacgtttagttattcgaatgtatcaacagaattatttgattctttctgttaatgattctaacaaaaatgaatttcttgggcacaagaaaaatttttattctcaacagatctcagaggggtttgcagctattgcgcaaattccgttttctatgcgattaatatcttccctagaaggaaaagaact------aaaaaaatctcaaaatttacgac-caattcattcaacatttccttttttagaggacaaatttttacgtttaagttt--------------------tgtgttagatatattgatacctcaccctgtcca-tctggaaatcttggttcaaactattcggtactgggtaaaagat--------------acctcctgtttgcatttattacgattctttctttatgag--------tattgtaatagcgtta------ttactctaaagagatctgtttccaatttttcaaaaaaaaagaatcaaagatttttattgttcctatataattcctatgtgtgtgaatgcgaatccatcttcgtttttctccgcaaccaatcttctcatttacgatcaacgtcttacggagcctttct-tgcacgagtttatttctacctaaagttagaacatt-------ttttaaaag----------ctaagca---cttcggggttatccttt-----ggttcttcaaggatccttttctgcattctgttaggtatcaaggaaaatg-------------gattctggcttcaagagggacatttct--tctgatgactaaatttaaatattactttgtcaatttctggcaatataatttttccctatgggtgcaaacaagaagactctatatcaatcaatcctcaaaccagcccacggattttatgggttttcttttaagtgtgcgactaaacccatctgtgt-----tacggagtca----aatgttagaaaattcattcttaatagatagtggtatt-----aagaagtttgagaccctagttccaat-----------------------tatgcctctaattgga--------------tcattggctaaagcgaaa---------ttttgtaacgtattaggacatcccattagtaagccagcctggactgatttatctgattctgatattatacgccga-tttgggcgtatatgtagaaatcttt--------ctcattattacagcggatct--------------------------------------------------------------------------------------------------------------------------------------------------------------------------------------------------------------------------------------------------------------------------------------------------------------------------------------------------------------------------------------------------------------------------------------------------------------------------------------------------------------------------------------------------------------------------------------------------aa-----------------tacaaattgacttattatactcctgagtatgaaccccatgctcatg---------atatcttggcagc-----------------------------atttcgagtaactcc--------tcaacctggagttccgccagaagaagcaggggccgcggtagctgccgaatc-----------------------------------ttctactggtacatggacaaccgtgtggaccgatggact---------------taccagccttgatcgttacaaaggacgat---------gctacgacatcg---------------------------------agcctgt-tcctggag------------aagaaaatcaatttattgcttatgtagcttacccatta---------------gacctttttgaagagg-----------------------------------------------------------------------------------------gttctgttactaacatgtttacttccattgt----------------------------gggtaatgtatttgggttcaaagctctgcgtgctcttcgtttggaggatttgcgaatccctcctgcttatacgaaaa------ctttccaaggcccgcctcac--ggtatccaagtt-----------------------------------gaaagagataaattgaacaaatat----------ggacgtcccctattgggatgtactat-taaaccgaaattggggttgtcc-gctaagaactacggtcgggcagtttatgaatgtcttcgtggcggacttgattttaccaaagatgatgaaaacgtgaactcccaaccatttatgcgttggagagaccgtttcttattctgtgccgaagctatttttaaatcacagtgcgaaacaggtgaaatcaaaggacattacttgaatgctactgcaggtacatgcgaagaaatgataaaaagggctgtatttgccagagaattgggagtt---------cccatcgtaatgcatgactacttaacagggggattcactgcaaatactagtttagctcattattgcagagataatggcctacttcttcacattcaccgcgcaatgcatgcagttattgatagacagaaaaatcacggtat------gcacttccgtgtactagctaaagccttacgtatgtctggtggagatcatattcatgccggtactgtagtaggtaaacttgaaggggaaagggacattactttagg--gtttgttgatttactacgtgatgactttgttgaaaaagaccgaagtcgcggtatttatttcactcaaccatgggtttccatgcctggtgttattcct-gt-ggcttccgggggta-ttcacgtttggcatatgcccgctctaaccgagatctttggggatgattctgtactacagttcggtggcggaactttaggccacccatggggaaatgcgccgggtgctgtagcgaatcgagtagctctagaagcctgtgtacaagctcgtaatgaggggcg---------tgatcttgctcgcgagggtaacgatattattcgtaaagctgccaaatggagtcctgagctagctgccg----------------------------------------------------------------------------------------------------------------------------------------------------------------------------------------------------------------------------------------------------------------------------------------------------------------------------------------------------------------------------------------------------------------------------------------------------------------------------------------------------------------------------------------------------------------------------------------------------------------------------------------------------------------------------------------------------------------------------------------------------------------------------------------------------------------------------------------------------------------------------------------------------------------------------------------------------------------------------------------------------------------------------------------------------------------------------------------------------------------------------------------------------------------------------------------------------------------------------------------------------------------------------------------------------------------------------------------------------------------------------------------------------------------------------------------------------------------------------------------------------------------------------------------------------------------------------------------------------------------------------------------------------------------------------------------------------------------------------------------------------------------------------------------------------------------------------------------------------------------------------------------------------------------------------------------------------------------------------------------------------------------------------------------------------------------------------------------------------------------------------------------------------------------------------------------------------------------------------------------------------------------------------------------------------------------------------------------------------------------------------------------------------------------------------------------------------------------------------------------------------------------------------------------------------------------------------------------------------------------------------------------------------------------------------------------------------------------------------------------------------------------------------------------------------
>Polygonum_arenastrum
---------------------------------------------------------------------------------------------------------------------------------------------------------------------------------------------------------------------------------------------------------------------------------------------------------------------------------------------------------------------------------------------------------------------------------------------------------------------------------------------------------------------------------------------------------------------------------------------------------------------------------------------------------------------------------------------------------------------------------------------------------------------------------------------------------------------------------------------------------------------------------------------------------------------------------------------------------------------------------------------------------------------------------------------------------------------------------------------------------------------------------------------------------------------------------------------------------------------------------------------------------------------------------------------------------------------------------------------------------------acctcctgtttgcatttattacgattctttctttatgag--------tattgtaatagtgtta------ttactctaaagagatctgtttctcatttttcaaaaaaaaaaaatcacagatttttattgttcttatataattcctatgtgtgtgaatgcgaatccatcttcgtttttctccgcaaccaatcttctcatttaggatcaacatcttacagagcctttct-tgcgcgagtttatttctacctaaagttagaacatt-------ttgtaaaagtat----ttactaagaa---cccttgggttatccttt-----ggttcttcaaggatccttttctgcattatgttaggtatcaaggaaaatg-------------gattctggcttcaagggggacatttct--tctgatgactaaattaaaatattactttgtcaatttttggcaatataatttttccctatgggtgcaaacaagaagactctatatcaatcaatcattaaatcagcccacggattttatgggttttctttttagtgtgcgactaaacccgtccgtgt-----tacggagcca----aatgctagaaaattcattcttactagatagtggtatt-----aagaaggttgagaccttcgttccaat-----------------------tatgcctctaattgga--------------tcattggctaaagctaaa---------ttttgtaacgtattaggacatcccattagtaagccggcctgggctgatttatctgattctgatattatacgtcga-tttgggcgtatatgtagaaatcttt--------ctcattattatagcggatcttcaaaaagggggagtttgtat-----cgaataaagtatata-----------------------------------------------------------------------------------------------------------------------------------------------------------------------------------------------------------------------------------------------------------------------------------------------------------------------------------------------------------------------------------------------------------------------------------------------------------------------------------------------------------------------------------------------------------------------------------------attatactcctgactatgaaccgcatgatcatg---------atatcttggcagc-----------------------------atttcgagtaactcc--------tcaacctggagttccgccagaagaagcaggggccgcggtagctgccgaatc-----------------------------------ttctactggtacatggacaaccgtgtggaccgatggact---------------taccagccttgatcgttacaaaggacgat---------gctacgacatcg---------------------------------agcctgt-tcctggcg------------aagaaagtcaatttattgcttatgtagcttacccatta---------------gacctttttgaagaag-----------------------------------------------------------------------------------------gttctgttactaacatgtttacttccattgt----------------------------gggtaatgtatttgggttcaaagccttgcgtgctcttcgtttggaggatttgcgaatccctcctgcttatacgaaaa------ctttccaaggcccgcctcat--ggtatccaagtt-----------------------------------gaaagagataaattgaacaaatat----------ggacgtcccctattgggatgtactat-taaaccgaaattgggattgtcc-gctaagaactacggtcgggcagtttatgaatgtcttcgtggcggacttgattttaccaaagatgatgaaaacgtgaactcccaaccatttatgcgttggagagaccgttt------------------------------------------------------------------------------------------------------------------------------------------------------------------------------------------------------------------------------------------------------------------------------------------------------------------------------------------------------------------------------------------------------------------------------------------------------------------------------------------------------------------------------------------------------------------------------------------------------------------------------------------------------------------------------------------------------------------------------------------------------------------------------------------------------------------------------------------------------------------------------------------------------------------------------------------------------------------------------------------------------------------------------------------------------------------------------------------------------------------------------------------------------------------------------------------------------------------------------------------------------------------------------------------------------------------------------------------------------------------------------------------------------------------------------------------------------------------------------------------------------------------------------------------------------------------------------------------------------------------------------------------------------------------------------------------------------------------------------------------------------------------------------------------------------------------------------------------------------------------------------------------------------------------------------------------------------------------------------------------------------------------------------------------------------------------------------------ttca-gagaaaccctgg-aa--ttaaaaaaatgggc-aatcctgagccaactccttctttcca------aaaggaag------aaaaaggatagg-tgcagagactc-aat-ggaagctgtt-ctaac-aa---atggagttgacggtctt-gcgttgt--------tataagaattc-ttccatcg-aaattccaaaaaggatgaagaataaacct------aga-cgcatacgtaattaaaatataaataatactctatttaaataatact---------ctattta-------------------------------------------------------------------------------------------aata---ta-aatatttaaattatat-------------------------------------------------------------------------aa------at--at----tcaaatt-gaatg----------------------aaaaaatattgatg------acgacccaaatctttattt------------------tatga-----ctatg-aaaaaatggaaga------attgttgtgaatcga-tt-----ccaaatttaagaaagaatcgaatattcgttttttagta--aatt----caaatatttattcctca--gtcggatagatcttttgaaaacccgacccatccatcggatgagaatgaagatagagtcccattctacgtgtcaatcctgacaacaatgaaatttatagtaagaggaaaatccgtcgattttaaaaatcgtgagggttcaagtccctctat--------ccccaaaaaagatcc--------tttgattctctaactaattatcttct-------ttttttgttaa-cgattc--aaataaaacgtgggtctcttcctcatttactcttctttcacaaaggtatccgagcaaaaaagggt--------ttctct--------tatcacaag--------------------------tcg---------atgtatgatgtaaa-tgagaca-ggagctgc-----g-caaggagtactcttactc-------atttgaatgattcccaatac----at----atcattactcgtactaagacttaa-----ataaaaaggctt------cctt-tggagatacaggaaattccgggacctagataagacttttt--tttaatacccttt-cac----cttttaattgacataga-cccctg-ttttatagtaaaatgagtagataatgcgtagggaac------ggtcggg------------------------------------------------------------------------
>Polygonum_aviculare
------------------------------------------------------------------------------------------------------------------------------------------------------------------------------------------------------------------------------------------------------------------------------------------------------------------------------------------------------------------------------------------------------------------------------------------------------------------------------------------------------------------------------------------------------------------------------------------------------------------------------------------------------------------------------------------------------------------------------------------------------------------------------------------------------------------------------------------------------------------------------cacgattcgggttttgttttaaacgggcccattttgttgtccaatcgaaataaaggttatgacacaaactacagtttcctagttgtaaaacgtttagttattcgaatgtatcaacagaattttttgattccttctgttaatgattctaacaaaaacgactttcttgggcacaagaaaaatttttattctcaacagatctcagaggggtttgcagctattgcggaaattccattttctatgcgattaatatcttccctagaaggaaaagaact------caaaaaatcgcaaaatttacgac-caattcattcaacgtttccttttttagaggacaaatttttacgtttaagttt--------------------tgtgttagatatattgatacctcaccctgtcca-tctggaaatcttggttcaaactattcggtactgggtaaaagat--------------acctcctgtttgcatttattacgattctttctttatgag--------tattgtaatagtgtta------ttactctaaagagatctgtttctcatttttcaaaaaaaaaaaatcacagatttttattgttcttatataattcctatgtgtgtgaatgcgaatccatcttcgtttttctccgcaaccaatcttctcatttaggatcaacatcttacagagcctttct-tgcgcgagtttatttctacctaaagttagaacatt-------ttgtaaaagtat----ttactaagaa---cccttgggttatccttt-----ggttcttcaaggatccttttctgcattatgttaggtatcaaggaaaatg-------------gattctggcttcaagggggacatttct--tctgatgactaaattaaaatattactttgtcaatttttggcaatataatttttccctatgggtgcaaacaagaagactctatatcaatcaatcattaaatcagcccacggattttatgggttttctttttagtgtgcgactaaacccgtccgtgt-----tacggagcca----aatgctagaaaattcattcttactagatagtggtatt-----aagaaggttgagaccttcgttccaat-----------------------tatgcctctaattgga--------------tcattggctaaagctaaa---------ttttgtaacgtattaggacatcccattagtaagccggcctgggctgatttatctgattctgaaattatacgtcga-tttggg-------------------------------------------------------------------------------------------------------------------------------------------------------------------------------------------------------------------------------------------------------------------------------------------------------------------------------------------------------------------------------------------------------------------------------------------------------------------------------------------------------------------------------------------------------------------------------------------------------------------------------------ctggtgttaaagag-----------------tataaattgaattattatactcctgaatatgaaaccaaggatactg---------atatcttggcagc-----------------------------attccgagtaactcc--------tcaacctggagttccaccagaagaagcaggggccgcggtagctgccgaatc-----------------------------------ttctactggtacatggacaactgtgtggaccgatggact---------------taccagccttgatcgttacaaaggacgat---------gctaccacatcg---------------------------------agcctgt-tccaggag------------aagaaactcaatttattgcttatgtagcttacccatta---------------gacctttttgaagaag-----------------------------------------------------------------------------------------gttctgttactaacatgtttacttccattgt----------------------------gggtaatgtatttgggttcaaagccctgcgtgctctacgtttggaggatttgcgaatccctcctgcttatactaaaa------ctttccaaggcccacctcat--ggtatccaagtt-----------------------------------gagagagataaattgaacaagtat----------ggacgtcccctattgggatgtactat-taaacctaaattggggttgtcc-gctaagaactacggtcgagcagtttatgaatgtcttcgtggtggacttgattttaccaaagatgatgagaacgtgaactcccaaccatttatgcgttggagagaccgtttcttattttgtgccgaagctatttataaatcacagtctgaaacaggtgaaatcaaaggacattacttgaatgctactgcaggtacatgcgaagaaatgataaaaagggctgtatttgccagagaattgggagtt---------cctatcgtaatgcacgactacttaacagggggattcacagcaaatactagtttagctcattattgcagagataatggcctacttcttcacattcaccgcgcaatgcatgcagttattgatagacagaaaaatcacggtat------gcacttccgtgtactagctaaagccttacgtatgtctggtggagatcatattcattccggtactgtagtaggtaaacttgaaggggaaagggacattactttagg--gtttgttgatttactacgtgatgactttgttgaaaaagaccgaagtcgcggtatttatttcactcaaccttgggtttccatgcctggtgttattcct-gt-ggcttccgggggta-ttcacgtttggcatatgcccgctttaaccgagatctttggggatgactctgtattacagtttggtggcggaactttaggccacccatggggaaatgcaccgggtgctgtagcgaatcgagtagctctagaagcctgtgtacaagctcgtaatgaggggcg---------tgatcttgctcgcgagggtaacgatattattcgcaaagctgctaaatggagtcctgaactagctgccgcttgtgaagtatggaaggaaatcaaatttgaatt-----------------------------------------------------------------------------------------------------------------------------------------------------------------------------------------------------------------------------------------------------------------------------------------------------------------------------------------------------------------------------------------------------------------------------------------------------------------------------------------------------------------------------------------------------------------------------------------------------------------------------------------------------------------------------------------------------------------------------------------------------------------------------------------------------------------------------------------------------------------------------------------------------------------------------------------------------------------------------------------------------------------------------------------------------------------------------------------------------------------------------------------------------------------------------------------------------------------------------------------------------------------------------------------------------tgggc-aatcctgagccaactccttctttcca------aaaggaag------aaaaaggatagg-tgcagagactc-aat-ggaagctgtt-ctaac-aa---atggagttgacggtctt-gcgttgt--------tataagaattc-ttccatcg-aaattccaaaaaggatgaagaataaacct------aga-cgcatacgtaattaaa----------------atataaataatact---------ctattta-------------------------------------------------------------------------------------------aata---ta-aatatttaaattatataa---------------------------------------------------------a--tataa------aa------at--at----tcaaatt-gaatg----------------------aaaaaatattgatg------acgacccaaatctttattt------------------tatga-----ctatg-aaaaaatggaaga------attgttgtgaatcga-tt-----ccaaatttaagaaagaatcgaatattcgttttttagta--aatt----caaatatttattcctta--gtcggatagatcttttgaaaacccgacccatccatcggatgagaatgaagatagagtcccattctacgtgtcaatcctgacaacaatgaaatttatagtaagaggaaaatccgtcgattttaaaaatcgtgagggttcaagtccctctat--------ccccaaaaaagatcc--------tttgattctctaactaattatcttct-------ttttttgttaa-cgattc--aaataaaacgtgggtctcttcctcatttactcttctttcacaaaggtatacgagcaaaaaagggt--------ttctct--------tatcacaag--------------------------tcg---------atgtatgatgtaaa-tgagaca-ggagctgctttgag-caaggagtactcttactc-------atttgaatgattcccaatac----at----atcattactcgtactaagacttaa-----ataaaaagtctt------cctt-tggagatacaggaaattccgggacctagataagacttttt--tttaatacccttt-cac----cttttaattgacataga-cccctg-ttttatagtaaaatgagtagataatgc----------------------------------------------------------------------------------------------
>Polygonum_ramosissimum
---------------------------------------------------------------------------------------------------------------------------------------------------------------------------------------------------------------------------------------------------------------------------------------------------------------------------------------------------------------------------------------------------------------------------------------------------------------------------------------------------------------------------------------------------------------------------------------------------------------------------------------------------------------------------------------------------------------------------------------------------------------------------------------------------------------------------------------------------------------------------------------------------------------------------------------------------------------------------------------------------------------------------------------------------------------------------------------------------------------------------------------------------------------------------------------------------------------------------------------------------------------------------------------------------------------------------------------------------------------------tgtttgcatttattacgattctttctttatgag--------tattgtaatagtgtta------ttactctaaagagatctgtttctcatttttcaaaaaaaaaaaatcacagatttttattgttcttatataattcctatgtgtgtgaatgcgaatccatcttcgtttttctccgcaaccaatcttctcatttaggatcaacatcttacagagcctttct-tgcgcgagtttatttctacctaaagttagaacatt-------ttgtaaaagtat----ttactaagaa---cccttgggttatccttt-----ggttcttcaaggatccttttctgcattatgttaggtatcaaggaaaatg-------------gattctggcttcaagggggacatttct--tctgatgactaaattaaaatattactttgtcaatttctggcaatataatttttccctatgggtgcaaacaagaagactctatatcaatcaatcattaaatcagcccacggattttatgggttttctttttagtgtgcgactaaacccgtccgtgt-----tacggagcca----aatgctagaaaattcattcttactagatagtggtatt-----aagaaggttgagaccttcgttccaat-----------------------tatgcctctaattgga--------------tcattggctaaagctaaa---------ttttgtaacgtattaggacatcccattagtaagccggcctgggctgatttatctgattctgatattatacgtcga-tttgggcgtatatgtagaaatc----------------------------------------------------------------------------------------------------------------------------------------------------------------------------------------------------------------------------------------------------------------------------------------------------------------------------------------------------------------------------------------------------------------------------------------------------------------------------------------------------------------------------------------------------------------------------------------------------aagtgttggattcaaagctggtgttaaagaa-----------------tacaaattgacttattatactcctgactatgaaccgcatgatcatg---------atatcttggcagc-----------------------------atttcgagtaactcc--------tcaacctggagttccgccagaagaagcaggggccgcggtagctgccgaatc-----------------------------------ttctactggtacatggacaaccgtgtggaccgatggact---------------taccagccttgatcgttacaaaggacgat---------gctacgacatcg---------------------------------agcctgt-tcctggcg------------aagaaagtcaatttattgcttatgtagcttacccatta---------------gacctttttgaagaag-----------------------------------------------------------------------------------------gttctgttactaacatgtttacttccattgt----------------------------gggtaatgtatttgggttcaaagccttgcgtgctcttcgtttggaggatttgcgaatccctcctgcttatacgaaaa------ctttccaaggcccgcctcat--ggtatccaagtt-----------------------------------gaaagagataaattgaacaaatat----------ggacgtcccctattgggatgtactat-taaaccgaaattgggattgtcc-gctaagaactacggtcgggcagtttatgaatgtctt--------------------------------------------------------------------------------------------------------------------------------------------------------------------------------------------------------------------------------------------------------------------------------------------------------------------------------------------------------------------------------------------------------------------------------------------------------------------------------------------------------------------------------------------------------------------------------------------------------------------------------------------------------------------------------------------------------------------------------------------------------------------------------------------------------------------------------------------------------------------------------------------------------------------------------------------------------------------------------------------------------------------------------------------------------------------------------------------------------------------------------------------------------------------------------------------------------------------------------------------------------------------------------------------------------------------------------------------------------------------------------------------------------------------------------------------------------------------------------------------------------------------------------------------------------------------------------------------------------------------------------------------------------------------------------------------------------------------------------------------------------------------------------------------------------------------------------------------------------------------------------------------------------------------------------------------------------------------------------------------------------------------------------------------------------------------------------------------------------------------------------------------------------------ttca-gagaaaccctgg-aa--ttaaaaaaatgggc-aatcctgagccaactccttctttcca------aaaggaag------aaaaaggatagg-tgcagagactc-aat-ggaagctgtt-ctaac-aa---atggagttgacggtctt-gcgttgt--------tataagaattc-ttccatcg-aaattccaaaaaggatgaagaataaacct------aga-cgcatacgtaattaaaatataaataatactctatttaaataatact---------ctattta-------------------------------------------------------------------------------------------aata---ta-aatatttaaattatat-------------------------------------------------------------------------aa------at--at----tcaaatt-gaatg----------------------aaaaaatattgatg------acgacccaaatctttattt------------------tatga-----ctatg-aaaaaatggaaga------attgttgtgaatcga-tt-----ccaaatttaagaaagaatcgaatattcgttttttagta--aatt----caaatatttattcctca--gtcggatagatcttttgaaaacccgacccatccatcggatgagaatgaagatagagtcccattctacgtgtcaatcctgacaacaatgaaatttatagtaagaggaaaatccgtcgattttaaaaatcgtgagggttcaagtccctctat--------ccccaaaaaagatcc--------tttgattctctaactaattatcttct-------ttttttgttaa-cgattc--aaataaaacgtgggtctcttcctcatttactcttctttcacaaaggtatccgagcaaaaaagggt--------ttctct--------tatcacaag--------------------------tcg---------atgtatgatgtaaa-tgagaca-ggagctgc-----g-caaggagtactcttactc-------atttgaatgattcccaatac----at----atcattactcgtactaagacttaa-----ataaaaaggctt------cctt-cggagatacaggaaattccgggacctagataagacttttt--tttaatacccttt-cac----cttttaattgacataga-cccctg-ttttatagtaaaatgagtagataatgcgtagggaac------ggtcgg-------------------------------------------------------------------------
>Atraphaxis_frutescens
--------------------------------------------------------------------------------------------------------------------------------------------------------------------------------------------------------------------------------------------------------------------------------------------------------------------------------------------------------------------------------------------------------------------------------------------------------------------------------------------------------------------------------------------------------------------------------------------------------------------------------------------------------------------------------------------------------------------------------------------------------------------------------------------------------------------------------------------------------------------------------------------------------------------------------------------------------------------------------------------------------------------------------------------------------------------------------------------------------------------------------------------------------------------------------------------------------------------------------------------------------------------------------------------------------------------------------------------aagat--------------acctcctgtttgcatttattacgattctttctttatgag--------tattgtaatagtgtta------ttactctaaagagatctgtttccaatttttcaaaaaaaaagaatcaaagatttttattgttcctatataattcctatgtgtgtgaatgcgaatccatcttcgtttttctccgcaaccaatcctctcatttacgatcaacatcttacagagcctttct-tgcgcgagtttatttctacctaaagttagaaaatt-------ttgtaaaagtat----ttactacgca---ccatggggttatctttt-----ggttcttcaaggatccttttctgcattatgttaggtatcaaggaaaatg-------------gattctggcttcaagggggacatttct--tctgatgactaaattaaaatattactttgtcaatttctggcaatataatttttccctatgggtgcaaacaagaagactctatatcaatcaatcatcaaatcagcccacggattttatgggttttcttttaaatgtgcgactaaagccgtctgtgt-----tacggagcca----aatgctagaaaattcattcttaatagatagtggtatt-----aagaagtttgagaccttcgttccaat-----------------------tatgcctctaattgga--------------tcattggctaaagcgaaa---------ttttgtaacgtattaggacatcccattagtaagccggcctgggctgatttatctgattctgatattatacgtcga-tttgggcgtatatgtcgaaatcttt--------ctcattattacagcggatcttcaaaaaagggggggttgtat-----cggataaagtatatactt-------------------------------------------------------------------------------------------------------------------------------------------------------------------------------------------------------------------------------------------------------------------------------------------------------------------------------------------------------------------------------------------------------------------------------------------------------------------------------------------------------------------------------tggattcaaagcgggtgttaaagaa-----------------tacaaattgacttattatactcctgactatgaaccccatgatcatg---------atatcttggcagc-----------------------------atttcgagtaactcc--------tcaacctggagttccgccagaagaagcaggggccgcggtagctgccgaatc-----------------------------------ttctactggtacatggacagccgtgtggaccgatggact---------------taccagccttgatcgttacaaaggacgat---------gctacgacattg---------------------------------agcctgt-tcctggag------------aagaaagtcaatttattgcttatgtagcttacccatta---------------gacctttttgaagaag-----------------------------------------------------------------------------------------gttctgttactaacatgtttacttccattgt----------------------------gggtaatgtatttgggttcaaagccctgcgtgctcttcgtttggaggatttgcgaatccctcctgcttatacgaaaa------ctttccaaggcccgcctcat--ggtatccaagtt-----------------------------------gaaagagataaattgaacaaatat----------ggacgtcccctattgggatgtactat-taaaccaaaattgggattgtcc-gctaagaactacggccgggcagtttatgaatgtcttcgtggtggacttgattttaccaaagatgatgaaaacgtgaactcccaaccatttatgcgttggagagaccgtttcttattctgtgccgaagctatttttaaatcacagtccgaaacaggtgaaatcaaaggacattacttgaatgctactgcaggtacatgcgaagaaatgatcaaaagggctgtatttgccagagaattgggagtt---------cctatcgtaatgcatgactacttaacagggggattcacagcaaatactagtttagctcattattgcagagataatggcctacttcttcacattcaccgcgcaatgcatgcagttattgacagacagaaaaatcacggtat------gcacttccgtgtactagctaaagccttacgtatgtctggtggagatcatattcatgccggtactgtagtaggtaaacttgaaggggaaagggacattactttagg--gtttgttgatttattacgtgatgactttgttgaaaaagaccgaagtcgtggtatttatttcactcaaccttgggtttccatgcctggtgttattcct-gt-ggcttccgggggta-ttcacgtttggcatatgcccgctctaaccgagatctttggggatgattctgtactacagttcggtggcggaactttaggtcacccatggggaaatgcgccgggtgctgtagcgaatcgagtagctctagaagcctgtgtacaagctcgtaatgaggggcg---------tgatcttgctcgcgagggtaacgatattattcgcaaagctgccaaatggagtcctgaactagctgccgcttgtgaagtatggaaggaaatcaaatttgaattcgaagcaatggatactttgtaa----------------------------------------------------------------------------------------------------------------------------------------------------------------------------------------------------------------------------------------------------------------------------------------------------------------------------------------------------------------------------------------------------------------------------------------------------------------------------------------------------------------------------------------------------------------------------------------------------------------------------------------------------------------------------------------------------------------------------------------------------------------------------------------------------------------------------------------------------------------------------------------------------------------------------------------------------------------------------------------------------------------------------------------------------------------------------------------------------------------------------------------------------------------------------------------------------------------------------ctaagtgag-aactttcaaattca-gagaaaccctgg-aa--taaaaaaaatgggc-aatcctgagccaactccttctttcca------aaaggaag----aaaaaaaggatagg-tgcagagactc-aat-ggaagctgtt-ctaac-aa---atggagttggcgatctt-gcgttgt--------tataagaattc-ttccatcg-aaattccaaaaaggatgaagaataaaact------aga-cgcatacgtac-----------------ttaaatataaataatatt---------ctattttatttaattgaattgatataattatattaga---------------------------------------------attatat---------aata---ta-attatataaaatttatat---------tctataaaaatagaattatatgaaaattaaa-aaatattattattatat--taaaaatattcaa------attaat----tcaaatt-aaatg----------------------aaaaa------atg------acgacccaaatctttattt------------------tatga-----ctatg-aaaaggcggaaga------attgttgtgaatcgattt-----tttagtttaagaaagaatcgaatattcgttttttagta--aatt----aaaacatttattcccca--gtcggatagatctttcgaaaacccgac----ccattggatgagaatgaagatagagtcccattttacgtgtcaatcctgacaacaatgaaatttatagtaagaggaaaatccgtcgactttaaaaatcgtgagggttcaagtccctctat--------ccccaaaaaagatac--------tttgattctctaactaattatcctct-tttttttttgttgttaa-cgattc--aaataaaacttaggtctcttcctcatttactcttcttttacaaagggatacgagcagaaaagttt--------ttctct--------tatcacaag--------------------------tct-----tgtgatgtatgatgtaaa-tgagaca-tgagcagctttgag-caaggagtactcttactc-------atttgaatgattcccaatac----at----ataagtactcgtactaagacttac-----ataaaaagtctt------cttt-tgaagatacaggaaattacgggacctagataagactttg-----taatacccttt-cag----cttttaattgacataga-ccccag-ttttttagtaaaatgagtagatggtgcgtagggaat------ggtcgggatag-----------ctcagttg-------------------------------------------------
>Atraphaxis_manshurica
---------------------------------------------------------------------------------------------------------------------------------------------------------------------------------------------------------------------------------------------------------------------------------------------------------------------------------------------------------------------------------------------------------------------------------------------------------------------------------------------------------------------------------------------------------------------------------------------------------------------------------------------------------------------------------------------------------------------------------------------------------------------------------------------------------------------------------------------------------------------------------------------------------------------------------------------------------------------------------------------------------------------------------------------------------------------------------------------------------------------------------------------------------------------------------------------------------------------------------------------------------------------------------------------------------------------------------------------------------------acctcctgtttgcatttattacgattctttctttatgag--------tattgtaatagtgtta------ttactctaaagagatctgtttccaatttttcaaaaaaaaagaatcaaagatttttattgttcctatataattcctatgtgtgtgaatgcgaatccatcttcgtttttctccgcaaccaatcctctcatttacgatcaacatcttacagagcctttct-tgcgcgagtttatttctacctaaagttagaaaatt-------ttgtaaaagtat----ttactacgca---ccatggggttatccttt-----tgttcttcaaggatccttttctgcattatgttaggtatcaaggaaaatg-------------gattctggcttcaagggggacatttct--tctgatgactaaattaaaatattactttgtcaatttctggcaatataatttttccctatgggtgcaaacaagaagactctatatcaatcaatcatcaaatcagcccacggattttatgggttttcttttaaatgtgcgactaaagccgtctgtgt-----tacggagcca----aatgctagaaaattcattcttaatagatagtggtatt-----aagaagtttgagaccttcgttccaat-----------------------tatgcctctaattgga--------------tcattggctaaagcgaaa---------ttttgtaacgtattaggacatcccattagtaagccggcctgggctgatttatctgattctgatattatacgtcga-tttgggcgtatatgtcgaaatcttt--------ctcattattacagcggatcttcaaaaaagggggggttgtat-----cggataaagtatata----------------------------------------------------------------------------------------------------------------------------------------------------------------------------------------------------------------------------------------------------------------------------------------------------------------------------------------------------------------------------------------------------------------------------------------------------------------------------------------------------------------------------------tggattcaaagcgggtgttaaagaa-----------------tacaaattgacttattatactcctgactatgaaccccatgatcatg---------atatcttggcagc-----------------------------atttcgagtaactcc--------tcaacctggagttccgccagaagaagcaggggccgcggtagctgccgaatc-----------------------------------ttctactggtacatggacagccgtgtggaccgatggact---------------taccagccttgatcgttacaaaggacgat---------gctacgacattg---------------------------------agcctgt-tcctggag------------aagaaagtcaatttattgcttatgtagcttacccatta---------------gacctttttgaagaag-----------------------------------------------------------------------------------------gttctgttactaacatgtttacttccattgt----------------------------gggtaatgtatttgggttcaaagccctgcgtgctcttcgtttggaggatttgcgaatccctcctgcttatacgaaaa------ctttccaaggcccgcctcat--ggtatccaagtt-----------------------------------gaaagagataaattgaacaaatat----------ggacgtcccctattgggatgtactat-taaaccaaaattgggattgtcc-gctaagaactacggccgggcagtttatgaatgtcttcgtggtggacttgattttaccaaagatgatgaaaacgtgaactcccaaccatttatgcgttggagagaccgtttcttattctgtgccgaagctatttttaaatcacagtccgaaacaggtgaaatcaaaggacattacttgaatgctactgcaggtacatgcgaagaaatgatcaaaagggctgtatttgccagagaattgggagtt---------cctatcgtaatgcatgactacttaacagggggattcacagcaaatactagtttagctcattattgcagagataatggcctacttcttcacattcaccgcgcaatgcatgcagttattgacagacagaaaaatcacggtat------gcacttccgtgtactagctaaagccttacgtatgtctggtggagatcatattcatgccggtactgtagtaggtaaacttgaaggggaaagggacattactttagg--gtttgttgatttattacgtgatgactttgttgaaaaagaccgaagtcgtggtatttatttcactcaaccttgggtttccatgcctggtgttattcct-gt-ggcttccgggggta-ttcacgtttggcatatgcccgctctaaccgagatctttggggatgattctgtactacagttcggtggcggaactttaggtcacccatggggaaatgcgccgggtgctgtagcgaatcgagtagctctagaagcctgtgtacaagctcgtaatgaggggcg---------tgatcttgctcgcgagggtaacgatattattcgcaaagctgccaaatggagtcctgaactagctgccgcttgtgaagtatggaaggaaatcaaatttgaattcgaagcaatggatactttgtaa---------------------------------------------------------------------------------------------------------------------------------------------------------------------------------------------------------------------------------------------------------------------------------------------------------------------------------------------------------------------------------------------------------------------------------------------------------------------------------------------------------------------------------------------------------------------------------------------------------------------------------------------------------------------------------------------------------------------------------------------------------------------------------------------------------------------------------------------------------------------------------------------------------------------------------------------------------------------------------------------------------------------------------------------------------------------------------------------------------------------------------------------------------------------------------------------------------------------------actaagtgag-aactttcaaattca-gagaaaccctgg-aa--taaaaaaaatgggc-aatcctgagccaactccttctttcca------aaaggaag----aaaaaaaggatagg-tgcagagactc-aat-ggaagctgtt-ctaac-aa---atggagttggcgatctt-gcgttgt--------tataagaattc-ttccatcg-aaattccaaaaaggatgaagaataaacct------aga-cgcatacgtac-----------------ttaaatataaataatact---------ctattttatttaattgaattgatataattatattagaattatataatataat-------------tattctataa----attattatat---------aata---ta-attatataaaatttatat---------tctataaaaatagaattatatgaaaatgaaa-aaatattattattatat--taaaaatattcaa------attaat----tcaaatt-aaatg----------------------aaaaa------atg------acgacccaaatctttattt------------------tatga-----ctatg-aaaaggcggaaga------attgttgtgaatcgattt-----tttagtttaagaaagaatcgaatattcgttttttagta--aatt----aaaacatttattcccca--gtcggatagatctttcgaaaacccgac----ccattggatgagaatgaagatagagtcccattctacgtgtcaatcctgacaacaatgaaatttatagtaagaggaaaatccgtcgactttaaaaatcgtgagggttcaagtccctctat--------ccccaaaaaagatac--------tttgattctctaactaattatcctct-ttttttttttttgttaa-cgattc--aaataaaacttaggtctcttcctcatttactcttcttttacaaagggatacgagcagaaaagttt--------ttctct--------tatcacaag--------------------------tct-----tgtgatgtatgatgtaaa-tgagaca-tgagcagctttgag-caaggagtactcttactc-------atttgaatgattcccaatac----at----ataagtactcgtactaagacttac-----ataaaaagtctt------cttt-tgaagatacaggaaattacgggacctagataagactttg-----taatacccttt-cag----cttttaattgacataga-ccccag-ttttttagtaaaatgagtagatggtgcgtagggaat-------------------------------------------------------------------------------------
>Atraphaxis_spinosa
------------------------------------------------------------------------------------------------------------------------------------------------------------------------------------------------------------------------------------------------------------------------------------------------------------------------------------------------------------------------------------------------------------------------------------------------------------------------------------------------------------------------------------------------------------------------------------------------------------------------------------------------------------------------------------------------------------------------------------------------------------------------------------------------------------------------------------------------------caggaatatatttatgcacttgtccatgattcgggttttgctttaaacgggcctattttgttgtcaaagctaactaaaggttatgacacaaactacagtttactagttgtaaaacgtttagttattcgaatgtatcaacagacttttttgattctttctgttaatgattctaacaaaaacgactttcttgggcacaagaaaaatttgtattctcaacagatctcagaggggtttgcagctattgcggaaattccattttctatgcgattaatatcttccctagaaggaaaagaacg------caaaaaatctcaaaatgtacgac-caattcattcaacgtttccttttttagaggacaaatttttacgtttaagttt--------------------tgtgttagatatattgatacctcaccctgtcca-tctggaaatcttagttcaaactattcggtactgggtaaaagat--------------acctcctgtttgcatttattacgattctttctttatgag--------tattgtaatagtgtta------ttactctaaagagatctgtttccaatttttcaaaaaaaaagaatcaaagatttttattgttcctatataattcccatgngngggaatgcgaattcatcttcgtttttctccgcaaccaatcctctcatttacgatcaacatcttacagagcctttct-tgcgcgagtttatttctacctaaaggtagaaaatt-------ttgtaaaagtat----ttactacgca---cccatgggttatccttt----------------------------------------------------------------------------------------------------------------------------------------------------------------------------------------------------------------------------------------------------------------------------------------------------------------------------------------------------------------------------------------------------------------------------------------------------------------------------------------------------------------------------------------------------------------------------------------------------------------------------------------------------------------------------------------------------------------------------------------------------------------------------------------------------------------------------------------------------------------------------------------------------------------------------------------------------------------------------------------------------------------------------------------------------------------------------------------------------------------------------------------------tggattcaaagcgggtgttaaagaa-----------------tacaaattgacttattatactcctgactatgaaccccatgatcatg---------atatcttggcagc-----------------------------atttcgagtaactcc--------tcaacctggagttccgccagaagaagcaggggccgcggtagctgccgaatc-----------------------------------ttctactggtacatggacagccgtgtggaccgatggact---------------taccagccttgatcgttacaaaggacgat---------gctacgacattg---------------------------------agcctgt-tcctggag------------aagaaagtcaatttattgcttatgtagcttacccatta---------------gacctttttgaagaag-----------------------------------------------------------------------------------------gttctgttactaacatgtttacttccattgt----------------------------gggtaatgtatttgggttcaaagccctgcgtgctcttcgtttggaggatttgcgaatccctcctgcttatacgaaaa------ctttccaaggcccgcctcat--ggtatccaagtt-----------------------------------gaaagagataaattgaacaaatat----------ggacgtcccctattgggatgtactat-taaaccaaaattgggattgtcc-gctaagaactacggccgggcagtttatgaatgtcttcgtggtggacttgattttaccaaagatgatgaaaacgtgaactcccaaccatttatgcgttggagagaccgtttcttattctgtgccgaagctatttttaaatcacagtccgaaacaggtgaaatcaaaggacattacttgaatgctactgcaggtacatgcgaagaaatgatcaaaagggctgtatttgccagagaattgggagtt---------cctatcgtaatgcatgactacttaacagggggattcacagcaaatactagtttagctcattattgcagagataatggcctacttcttcacattcaccgcgcaatgcatgcagttattgacagacagaaaaatcacggtat------gcacttccgtgtactagctaaagccttacgtatgtctggtggagatcatattcatgccggtactgtagtaggtaaacttgaaggggaaagggacattactttagg--gtttgttgatttattacgtgatgactttgttgaaaaagaccgaagtcgtggtatttatttcactcaaccttgggtttccatgcctggtgttattcct-gt-ggcttccgggggta-ttcacgtttggcatatgcccgctctaaccgagatctttggggatgattctgtactacagttcggtggcggaactttaggtcacccatggggaaatgcgccgggtgctgtagcgaatcgagtagctctagaagcctgtgtacaagctcgtaatgaggggcg---------tgatcttgctcgcgagggtaacgatattattcgcaaagctgccaaatggagtcctgaactagctgccgcttgtgaagtatggaaggaaatcaaatttgaattcgaagcaatggatactttgtaa------------------------------------------------------------------------------------------------------------------------------------------------------------------------------------------------------------------------------------------------------------------------------------------------------------------------------------------------------------------------------------------------------------------------------------------------------------------------------------------------------------------------------------------------------------------------------------------------------------------------------------------------------------------------------------------------------------------------------------------------------------------------------------------------------------------------------------------------------------------------------------------------------------------------------------------------------------------------------------------------------------------------------------------------------------------------------------------------------------------------------------------------------------------------------------------------------------------------cctactaagtgag-aactttcaaattca-gagaaaccctggtaa--taaaaaaaatgggc-aatcctgagccaactccttctttcca------aaaggaag----aaaaaaaggatagg-tgcagagactc-aat-ggaagctgtt-ctaac-aa---atggagttggcgatctt-gcgttgt--------tataagaattc-ttccatcg-aaattccaaaaaggatgaagaataaacct------aga-cgcatacgtac-----------------ttaaatataaataatatt---------ctattttatttaattgaattgatataattatattagaattatataatataattatataaaatttatattctataaaaatagaattatatgaaaattaaaata---ta-attatataaaatttatat---------tctataaaaatagaattatatgaaaattaaa-aaatattattattatat--taaaaatattcaa------attaat----tcaaatt-aaatg----------------------aaaaa------atg------acgacccaaatctttattt------------------tatga-----ctatg-aaaaggcggaaga------attgttgtgaatcgattt-----tttagtttaagaaagaatcgaatattcgttttttagta--aatt----aaaacatttattcccca--gtcggatagatctttcgaaaacccgac----ccattggatgagaatgaagatagagtcccattctacgtgtcaatcctgrcaacaatgaaatttatagtaagaggaaaatccgtcgactttaaaaatcgtgagggttcaagtccctctat--------ccccaaaaaaaaaac--------tttgattttctaactaataatcctcc-ttttttttttttgttaa-cgattc--aaataaaacttaggtctcttcctcatttactcttcttttacaaagggatacgagcagaaaagttt--------ttctct--------tatcacaag--------------------------tct-----tgtgatgtatgatgtaaa-tgagaca-tgagcagctttgag-caaggagtactcttactc-------atttgaatgattcccaatac----at----ataagtactcgtactaagacttac-----ataaaaagtcttcttttgattt-tgaagatacaggaaattacgggacctagataagactttg-----taatacccttt-cag----cttttaattgacataga-ccccag-ttttttagtaaaatgagtagatggtgcgtagggaat------ggtcgggatag-----------ctcagtgga---gagcagagacga------------------------------acc
>Duma_coccoloboides
-----------------------------------------------------------------------------------------------------------------------------------------------------------------------------------------------------------------------------------------------------------------------------------------------------------------------------------------------------------------------------------------------------------------------------------------------------------------------------------------------------------------------------------------------------------------------------------------------------------------------------------------------------------------------------------------------------------------------------------------------------cttttcgtttccggtctca-tttaaatggaggaattccaaggatatttagaactagatagatcttggcaagacgaatttttatatccacttatctttcaggaatatatttatgcacttgtatatgattcgggttttgttttaaacgggcccgttttgttgtcaaatctaaataaaggttatgacacaacctacagtttactagttgtaaaacgtttagttattcgaatgtatcaacagaattttttgattctttctgttaatgattctaccaaaaacgactttcttgggcacaagaaaaatttttattctcaacagatctcagaggggtttgcagctattgcggaaattccattttctatgcgattaatatctgccctagaaggaaaagaacaagaactaaaaaaatctcaaaatttacgac-caattcactcaacatttccttttttagaggacaaatttttacgtttaagctt--------------------tgtgttagatatattgatacctcatcctgtcca-tctggaaatcttggttcaaattattcggtactgggtacaagat--------------acctcctgtttgcatttattacgattatttctttatgag--------tattgtaatagtgtta------ttactgtaaagagatctgtttccaacttttcaaaaaaaaagaatcaaagattcttattgttcctatataattcctatgtgtgtgaatgcgaatccatcttcgtttttctccgcaaccaatcctctcgtttacgatcaacatcttacagagcctttct-tgcacgagtttatttctacctaaagttagaacatt-------ttgtaaaagtat-----tactaagta---ccctcgggt---------------------------------------------------------------------------------------------------------------------------------------------------------------------------------------------------------------------------------------------------------------------------------------------------------------------------------------------------------------------------------------------------------------------------------------------------------------------------------------------------------------------------------------------------------------------------------------------------------------------------------------------------------------------------------------------------------------------------------------------------------------------------------------------------------------------------------------------------------------------------------------------------------------------------------------------------------------------------------------------------------------------------------------------------------------------------------------------------------------------------------------------------------------------------------------------------------------------------------------------------------------------------------------------------------------------------------------------------------------------------------------------------------------------------------------------------------------------------------------------------------------------------------------------------------------------------------------------------------------------------------------------------------------------------------------------------------------------------------------------------------------------------------------------------------------------------------------------------------------------------------------------------------------------------------------------------------------------------------------------------------------------------------------------------------------------------------------------------------------------------------------------------------------------------------------------------------------------------------------------------------------------------------------------------------------------------------------------------------------------------------------------------------------------------------------------------------------------------------------------------------------------------------------------------------------------------------------------------------------------------------------------------------------------------------------------------------------------------------------------------------------------------------------------------------------------------------------------------------------------------------------------------------------------------------------------------------------------------------------------------------------------------------------------------------------------------------------------------------------------------------------------------------------------------------------------------------------------------------------------------------------------------------------------------------------------------------------------------------------------------------------------------------------------------------------------------------------------------------------------------------------------------------------------------------------------------------------------------------------------------------------------------------------------------------------------------------------------------------------------------------------------------------------------------------------------------------------------------------------------------------------------------------------------------------------------------------------------------------------------------------------------------------------------------------------------------------------------------------------------------------------------------------------------------------------------------------------------------------------------------------------gagaaaccctgg-aa--ttaaaaaaatgggc-aatcctgagccaactccttctttcca------aaaggaag-----aaaaaaggatagg-tgcagagactc-aat-ggaagctgtt-ctaac-aa---atggagttgacggtctt-gcgttgt--------tataagaattc-ttccatcg-aaattctaaaaaggatgaagaataaacct------aga-cgcatacatacttaaata----------------------------------------------------------------------------------------------------------------------------------------atactctaatttatctaaattttattt----------------------------------------------------ttaga---taattatataaaa------at--at----tcaaatt-aaatg----------------------aaaaaatattgatg------acgacccaaatctttattt------------------tatga-----ctatg-aaaaggtggaaga------attgttgtgaatcga-tt-----caaagtttaagaaagaatcgaatattcgttttttagta--aatt----aaaacatttattcccca--gtcggatagatcttttgaaaacccgac----ccatcggatgagaatgaagatagagtcccattctacgtgtcaatcctgacaacaatgaaatttatagtaagaggaaaatccgtcgactttaaaaatcgtgagggttcaagtccctctat--------ccccaaaaaagatcc--------tttgattctctaactaattatcctct-------ttttttgttaa-cgattc-aaaaaaaaacttgggtctcttccggatttactcttctttcacaaaggcatacgaacagaaaagttt--------ttcgct--------tatcacaag--------------------------tct-----tgtgatgtatgatgtaaa-tgcgaca-tgagcagctttgag-caaggggtactcttactta-tttg-atttgaattattcccaatacatatat----atcattactcgtattcagacttac-----ataaaaagtctt------cttt-tgaagatacaggaaattccgggacctagataagactttg-----taataccc-tt-cac----cttttaattgacataga-ccccag-ttttctactaaaatgagtagatgctgcgtagggaat-------gtcgggatag-----------ctcagtggt------------------------------------------------
>Duma_florulenta
-----------------------------------------------------------------------------------------------------------------------------------------------------------------------------------------------------------------------------------------------------------------------------------------------------------------------------------------------------------------------------------------------------------------------------------------------------------------------------------------------------------------------------------------------------------------------------------------------------------------------------------------------------------------------------------------------------------------------------------------------------ttctttcgttccggtctcattttaaatggaggaattccaaggatatttagaactagatagatcttggcaagacgaatttttatatccacttatctttcaggaatatatttatgcacttgtatatgattcgggttttgttttaaacgggcccgttttgttgtcaaatctaaataaaggttatgacacaaactacagtttactagttgtaaaacgtttagttattcgaatgtatcaacaggattttttgattctttctgttaatgattctaccaaaaacgactttcttgtgcacaagaaaaatttttattctcaacagatctcagaggggtttgcagctattgcggaaattccattttctatgcgattaatatctgccctagaaggaaaagaacaagaactaaaaaaatctcaaaatttacgac-caattcattcaacatttccttttttagaggacaaatttttacgtttaagttt--------------------tgtgttagatatattgatacctcaccctgtcca-tctggaaatcttggttcaaactattcggtactgggtaaaagat--------------acctcctgtttgcatttattacgattatttctttatgag--------tattgtaatagtgtta------ttactgtaaagagatctgtttccaacttttcaaaaaaaaagaatcaaagattcttattgttcctatataattcctatgtgtgtgaatgcgaatccatcttcgtttttctccgcaaccaatcctctcgtttacgatcaacatcttacagagcctttct-tgcacgagtttatttctacctaaagttagaacatt-------ttgtaaaagtat----ttactaagca---ccctcgggt----------------------------------------------------------------------------------------------------------------------------------------------------------------------------------------------------------------------------------------------------------------------------------------------------------------------------------------------------------------------------------------------------------------------------------------------------------------------------------------------------------------------------------------------------------------------------------------------------------------------------------------------------------------------------------------------------------------------------------------------------------------------------------------------------------------------------------------------------------------------------------------------------------------------------------------------------------------------------------------------------------------------------------------------------------------------------------------------------------------------------------------------------------------------------------------------------------------------------------------------------------------------------------------------------------------------------------------------------------------------------------------------------------------------------------------------------------------------------------------------------------------------------------------------------------------------------------------------------------------------------------------------------------------------------------------------------------------------------------------------------------------------------------------------------------------------------------------------------------------------------------------------------------------------------------------------------------------------------------------------------------------------------------------------------------------------------------------------------------------------------------------------------------------------------------------------------------------------------------------------------------------------------------------------------------------------------------------------------------------------------------------------------------------------------------------------------------------------------------------------------------------------------------------------------------------------------------------------------------------------------------------------------------------------------------------------------------------------------------------------------------------------------------------------------------------------------------------------------------------------------------------------------------------------------------------------------------------------------------------------------------------------------------------------------------------------------------------------------------------------------------------------------------------------------------------------------------------------------------------------------------------------------------------------------------------------------------------------------------------------------------------------------------------------------------------------------------------------------------------------------------------------------------------------------------------------------------------------------------------------------------------------------------------------------------------------------------------------------------------------------------------------------------------------------------------------------------------------------------------------------------------------------------------------------------------------------------------------------------------------------------------------------------------------------------------------------------------------------------------------------------------------------------------------------------------------------------------------------------------aagtgat-aactttcaaattca-gagaaaccctgg-aa--ttaaaaaaatgggc-aatcctgagccaactccttctttcca------aaagtaag-----aaaaaaggatagg-tgcagagactc-aat-ggaagctgtt-ctaac-aa---atggagttgacggtctt-gcgttgt--------tataagaattc-ttccatcg-aaattccaaaaaggatgaagaataaacct------aga-cgcatacatacttaaata--taaataacttaaatataaataatact---------ctaatac-------------------------------------------------------------------------------------------tctaatttaatttatataaattttatat--------aattatataa-----attaaaaagaaattaaa-----------attata---aaattatatcaaa------at--at----tcaaatt-aaatg----------------------aaaaaatattgatg------acgacccaaatctttattt------------------tatga-----ctatg-aaaaggtggaaga------attgttgtgaatcga-tt-----caaagtttaagaaagaatcgaatattcgttttttagta--aatt----aaaacatttattcccca--gtcggatagatcttttgaaaacccgac----ccatcggatgagaatgaagatagagtcccattctacgtgtcaatcctgacaacaatgaaatttatagtaagaggaaaatccgtcgactttaaagatcgtgagggttcaagtccctctat--------ccccaaaaaagatcc--------tttgattctctaactaattatcctct-------ttttttgttaa-cgattc--aaaaaaaacttgggtttcttccgcatttactcttctttcacaaaggcatccgagcagaaaagttt--------ttcgct--------tatcacaag--------------------------tct-----tgtgatgtatgatgtaaa-tgcgaca-tgagcagctttgag-caaggggtactcttactt-------atttgaatgattcccaatacatatat----atcattactcgtactcagacttac-----ataaaaagtctt------cttt-tgaagatacaggaaattccgggacctagataagactttg-----taataccc-tt-cac----cttttaattgacataga-ccccag-ttttctagtaaaatgagtagatgctgcgtagggaat------ggtcgggatag-----------ctcagtggta--gagcagagga-----------------------------------
>Knorringia_sibirica
------------------------------------------------------------------------------------------------------------------------------------------------------------------------------------------------------------------------------------------------------------------------------------------------------------------------------------------------------------------------------------------------------------------------------------------------------------------------------------------------------------------------------------------------------------------------------------------------------------------------------------------------------------------------------------------------------------------------------------------------------------------------------atggaggaattccaaggatatttagaactagatagatcttggcaagacgaatttttatatccacttatctttcaggaatatatttatgcacttgtacatgatcaagatttaggtttaaacgggccaattttgttgtcaaatccgaatagaggttatgacacaaaatacagtttactaactgtaaaacgtttagttattcgaatgtatcaacaaaagttttttattctttctgttaatgattctaacaaaaatgactttcttgggcacaagaaaaatttgtattctcaacagatctcagaggggttttcggctattgcggaaattccattttctatgcgattaatatcttccctagaaggaaaagaact------caaaaaatctcaaaacttacgac-caattcattcaatatttccttttttagaggacaaatttttacgtttaaatta--------------------tgtgttagatatattgatacctcaccccatcca-cctggaaatcttggttcaaactattcgttactgggtaaaagat--------------acctcctgtttgcatttattacgattctttctgtatgag--------tattgtaatagtgtta------ttactctaaagagatcggtttccaatttttcaaaaaaagagaatcaaagatttttattgttcctatataattcctatgtgtgtgaatgcgaatccctcttcgtttttctcagcaatcaatcctctcagttacgatcaacatcttacggagcctttct-tgcacgagtttctttctacctaaagttagaacatt-------ttgtaaaagtat----ttactaagcg---acttgaggttatcctgt-----ggttcttcaaggatccttttctgcattatgttaggtatcaaggaaaatg-------------gattctggcttcaagggg-acattcct--tctgatgactaaatttaaatattactttgttaatttatggcaatataatttttccctatgggtgcaaacaagaagactttatatcaatcaatcatcaaatcagcccatagattttatgggttttcttttaagtgtgcgactaaacccgttcgtgg-----tacggagtca----aatgttagaaaattccttcttaatagataatggtatt-----aagaagtttgagaccctagttccaat-----------------------taggcctctaattgga--------------tcattgactaaagcgaaa---------ttttgtaacgtattaggacatcccattagtaagccagcctgggctgatttatccgattctgatattatacgccga-tttggtcgtatatgtagaaatcttt--------ctcattattacagcggatcctcaaaaaaggggagtttgtat-----cgtataaagtatatacttcgactttcttgtgctagaacgttggctcgtaaacataaaagcaccgtacgtgcttttttgaaaaggttaggttcagaatttttggaagaattttttatcaaggaagaaaacgttctttctttgatcttatcaagagattcttctattttacgaaagttatatagagtacgcatttggtatttggatattttttctattaatgatttggccag--------------------------------------------------------------------------------------------------------------------------------------------------------------------------------------------------------------------------------------------------------------------------------------------------------------------------------------------------------------acttattatactcctgactatgaaccccatgatcatg---------atatcttggcagc-----------------------------atttcgagtaactcc--------tcaacctggagttccgccagaagaagcaggggccgcggtagctgccgaatc-----------------------------------ttctactggtacatggacaactgtgtggaccgatggact---------------taccagccttgatcgttacaaaggacgat---------gctaccacatcg---------------------------------agcctgt-tcctggag------------aagaaaatcaatttattgcttatgtagcttacccgtta---------------gacctttttgaagaag-----------------------------------------------------------------------------------------gttctgttactaacatgtttacttccattgt----------------------------gggtaatgtatttgggttcaaagccctgcgtgctctgcgtttggaggatttgcgaatccctcctgcttatacgaaaa------ctttccaagggccgcctcac--ggtatccaagtt-----------------------------------gagagagataaattgaacaaatat----------ggacgtcccctattgggatgtactat-taaaccgaaattgggattgtcc-gctaagaactacggtcgggcagtttatgaatgtcttcgtggcggacttgattttaccaaagatgatgaaaacgtgaactcccaaccatttatgcgttggagagaccgtttcttattctgtgccgaagctatttttaaatcacagtctgaaacaggggaaatcaaagggcattacttgaatgctactgcaggtacatgcgaagaaatgataaaaagggctgtatttgccagagaattgggagtt---------cctatcgtaatgcatgactacttaacagggggattcactgcaaatactagtttagctcattattgcagagataatggcctacttcttcacatccaccgtgcaatgcatgcagttattgatagacagaaaaatcacggtat------acacttccgtgtactagctaaagccttacgtctgtctggtggagatcatattcattccggtactgtagtaggtaaacttgaaggggaaagggacattactttagg--gtttgttgaattactacgtgatgactttgttgaaaaagaccgaagtcgcggtatttatttcactcaaccttgggtttccctgccgggtgttattcct-gt-tccgtgcgggggtatttcacgtttggcatatgcccgctct-----------------------------------------------------------------------------------------------------------------------------------------------------------------------------------------------------------------------------------------------------------------------------------------------------------------------------------------------------------------------------------------------------------------------------------------------------------------------------------------------------------------------------------------------------------------------------------------------------------------------------------------------------------------------------------------------------------------------------------------------------------------------------------------------------------------------------------------------------------------------------------------------------------------------------------------------------------------------------------------------------------------------------------------------------------------------------------------------------------------------------------------------------------------------------------------------------------------------------------------------------------------------------------------------------------------------------------------------------------------------------------------------------------------------------------------------------------------------------------------------------------------------------------------------------------tgggc-aatcctgagccaactccttcttttca------aaaggaaaaa-taaaaaaaggatagg-tgcagagactc-aat-ggaagctgtt-ctaac-aa---atggagttgacggtctt-gcgttgt--------tagaagaattc-gcccatcg-aaactccaaaaaggatgaagaataaacct------aga-cgcatacgtacttaaac-----------ttaaatctaaataatact---------atattta------------------------------------------------------------------------------------------tattc---taaaatataaatattctataaa-------a------------------------------------------------------------taga------at--at----taaaatt-aaatg-----------------------aaaaatattgatg------acgacccgaatcgttattt------------------tatga-----ctatg-aaaaagtggaaga------attgttgtgaatcga-tt-----ccaagttgaagaaagaatcgaatattcg---tttagta--aatt----aaagcatttattcccca-------------cttttgaagacccgat----ccaccggatgagaatgaagatagagtcccattctacgtgtcaatcctgacaacaatgaaatttatagtaagaggaaaatccgtcgactttaaaaatcgtgagggttcaagtccctctatcc------ccccccaaaaaagcg--------tttgattctctaactaattatcctct-------ttttttgttaa-cggttc--aaataaaaattgggtctcttcctcatttactcttctttcacaaagggatccgagcagaaaagttt--------ttctct--------tatcacaag--------------------------tct-----tgtgatgtatgatgtaaa-tgagaca-tgagcagctttgag-caaggagtactcttactc-------atttgaatgattcccaaaac----at----atcattactcgtactaagccttac-----ataaaaagtctt------cttt-tgaagatacaggaaattccggggcctagataagactttg-----taatatccttt-cgc----cttttaattgacataga-ccccag-ttttttagtaaaatgagtagacggtgc----------------------------------------------------------------------------------------------
>Rheum_altaicum
gcggctaggttcttttacacatttggatgaagcaagggattcgtccacactatcggtagagtttgtaagaccacgactgatcctgaaaggaatgaatggaaaaaagagcatgtcgtatcaatggagaattatgaaacaatttcgttcttattagatcggtacaaaacctttggttgaattcttag------aacgaaatgaattcaaagttgggtcgattgaatacatggatcgagccttatggctctaattgtagggaaagaaaaagaaacgagcttatgttcttaattggaacgattacc--cgccctaattaaacgttaaaaatagattagtgcctgatgcgga-gcggcttttccaggagtggattaccgattttttagtgaatcctaactattagccattttct---------------tttctaatggaaaatggagatgaatgtgtagaagaaacagtatattgataaggatac--tttttttccaaaatcaaaagagcgattgagttg-aaaaaataaaggatttctaaccatcttcttatcctataa------ttatataggaacgaaaccaattagatggaaaaaagatagagagtccgttgatgagtttacctgtttccgagggatctat---tcttttgtactagaataccttgttttgactgtatcgcac----tatgtatcattttataacccaagaaaccctctacttttcttttcgtttcaggtc---------atggaggaattccaaggatatttagaattagctagatcttggcacgatgattttttatacccccttatctttcaggaatatatttatgcacttgtacatgatcaggatttaggtttaaacagatccattttgttgtcaaataaaaaaaaaagttctgacacaaaatacagtttactagttataaaacgtttagttattcgaatgtatcaacagaatttttttattctttctgttaatgattctaacaaaaccgaatttcttgtgcccaataaaaatttgtattctcaacagatctcagagggatttgcaactattacggaaattccattttctatgcgattaatatcttccctagacggaaaaggact------aaaaaaatatcaaaatttacgat-caattcattcaatatttccttttttagaggacaaatttttacgtttaaatta--------------------tgtgttaaatatattgatacctcaccctgtcca-tctggaaatcttggttcaaactattcgttactgggtaaaagat--------------acctcttgtttgcatttattacgattctttctttatgag--------tattgtaatagtgtta------ttactctaaagagatctgtttccgatttttcaaaaaaaaaaaatcaaagattcttattgttcctatataattcctacgtgtgtgaatgcgaatccatcttcgtttttctccgcaatcaatcctctcatttacgatcaacatcttacggagcctttct-tgcacgagtttatttctacctaaagttagaacatt-------ttgtaaaagtat----ttactaagca---ttttggggttatcctgt-----ggttcttcaaggacccttttctgcattatgttagatatcagggaaaatg-------------gattctggcttcaaggggggcattttt--tctgatgactaaattgaaatattactttgtcaatttctggcaatataatttttccctgtggttgcaa------agaatctatatcaatcaatcatcaaatcggcccatggagtttatgggttttcttttaagtgtacgactaaacccgtccgtgg-----tacggagtca----aacgttagaaaatgcattcttaatagataatggtatt-----aaggagtttgagaccctagttccaat-----------------------tatgcctctaattgga--------------ttattggctaaagcgaaa---------ttttgtaacgtattaggacatcccattagtaagccagcctgggctgatttatccgattctgatattattcgccga-tttgggcgtatatgtagaaatcttt--------ctcattattacagcggatcttcaaaaaaggggagtttgtat-----cggataaagtatatacttcgactttcttgtgctagaacgttggctcgtaaacataaaagcaccgtacgtgcttttttgaaacgattaggttcagaatttttggaagaattttttatcaaggaagaaaaagttctttctttgatcttatcaagagattcttctatttcacgaaggttatatagagtacgcatttggtatttggatattttttgtatttatgatttggccagtcataattattgag-----tatttattatgaaactatctaactaaatctaaatgaattatcattatcgaaattctagtaaaaaaatatgataaataaaaaaatgcatcaatgtccattctgaaatgttcatgtagtagggtttgaatcaactgagtattcaattttccatctaggaaagtaacggagttttagatgtgtacatagggaaagctgtgtgcaatgaaaactgcaagcacg--g-------------------------------------------------------------------------------------------------------------acttattatactcctgactatgaaccccatgaccatg---------atatcttggcagc-----------------------------atttcgcgtaactcc--------tcaacctggagttccaccagaagaagcaggggccgcggtagctgccgaatc-----------------------------------ttctactggtacatggacaactgtgtggaccgatggact---------------taccagccttgatcgttacaaaggacgat---------gctaccacatcg---------------------------------agcctgt-tcctggag------------aagaaaatcaatttattgcttatgtagcttacccatta---------------gacctttttgaagaag-----------------------------------------------------------------------------------------gttctgttactaacatgtttacttccattgt----------------------------gggtaatgtatttgggttcaaagccctgcgtgctctacgtttggaggatttgcgaatccctcctgcttatacgaaaa------ctttccaaggcccgcctcat--ggtatccaagtt-----------------------------------gagagagataaattgaacaaatat----------ggacgtcccctattgggatgtactat-taaacctaaattggggttgtcc-gctaagaactacggccgagcagtttatgaatgtcttcgtggcggacttgattttaccaaagatgatgaaaacgtgaactcccaaccatttatgcgttggagagaccgtttcttattctgtgccgaagctctttttaaagcacagtctgaaacaggtgaaatcaaaggacattacttgaatgctactgcgggtacatgcgaagaaatgataaaaagggctgtatttgccagagaattgggagtt---------cctatcgtaatgcatgactacttaacagggggattcactgcaaatactagtttagctcattattgcagagataatggcctacttcttcacatccaccgtgcaatgcatgcagttattgatagacagaaaaatcacggtat------acacttccgcgtactagctaaagccttacgtctgtctggtggagatcatattcattccggtactgtagtaggtaaacttgaaggggaaagggacatcactttagg--ttttgttgatttactacgtgatgactttgttgaaaaagaccgaagtcgcggtatttatttcactcaaccttgggtttccctacctggtgttattcct-gt-ggcttccgggggta-ttcacgtttggcatatgcccgctctaaccgagatctttggggatgattctgtactacagttcggtggcggaactttaggccacccgtggggaaatgcgccgggtgctgtagcgaatcgagtagctctagaagcctgtgtacaagctcgtaatgaggggcg---------tgatcttgctcgcgagggt---------------------------------------------------------------------------------------------------------------------------------------------------------------------------------------------------------------------------------------------------------------------------------------------------------------------------------------------------------------------------------------------------------------------------------------------------------------------------------------------------------------------------------------------------------------------------------------------------------------------------------------------------------------------------------------------------------------------------------------------------------------------------------------------------------------------------------------------------------------------------------------------------------------------------------------------------------------------------------------------------------------------------------------------------------------------------------------------------------------------------------------------------------------------------------------------------------------------------------------------------------------------------------------------------------------------------------------------------------ttca-gagaaaccctgg-aa--taaaaaaaatgggc-aatcctgagccaactccttctttaaa------aaaggaagaa--taaaaaaggatagg-tgcagagactc-aat-ggaagctgtt-ctaac-aa---atggagttgacgatctt-gcgttat--------tataaaaattc-ttccatcg-aaactccaaaaaagatgaagaataaacct------ata-tgcagacgtac-----------------ttaaatataaataatatata-----taataacta-------------------------------------------------------------------------------------------gtta---ta---tatataataactata-------------------------------------------------------------tataatatattat------at--aa----aaaaatt-aaatt----------------------aaaaaatattgatg------acgacccgca--ttttttt------------------tatga-----ctatg-aaaaaatggaaga------attgttgtgaagcga-tt-----ccaagttgaagaaagagtcgaatatgcg---tttaata--aatt----aaagcatttattccccg--gtctgagagatcttttgaagaaccgat----ccatcggatgagaatgaagatagagtcccattctacgtgtcaatcctgacaacaatgaaatttatagtaagaggaaaatccgtcgactttataaatcgtgagggttcaagtccctctat--------ccccaaaaaagataaaaagatcatttgattctctaactaattatcctct-------ttgtttgttaa-cggttc--aaatcaaaattgggtctcttactcatttactcttctttcacaaaggcatccgagcagaaaagttt--------ttctat--------tatcacaag--------------------------tct-----tgtgatgtatgatgtaaa-tgataca-tgagcagctttgag-caaggagtactcttactc-------atttgaatgattcccaatac----at----atcattactcttactaaga--------acatacaaagtctt------cctt-tcaagatacagtaaattccggggcctagataagactttg-----tcatacccttt-cgc---ctttttaattgac--------------------------------------------------------------------------------------------------------------------------------------
>Rheum_australe
----------------------------------------------------------------------------------------------------------------------------------------------------------------------------------------------------------------------------------------------------------------------------------------------------------------------------------------------------------------------------------------------------------------------------------------------------------------------------------------------------------------------------------------------------------------------------------------------------------------------------------------------------------------------------------------------------------------------------------------------------------------------------------------------------------------------------------------------------------------------------------------------------------------------------------------------------------------------------------------------------------------------gttatgattctaacaaaaccgaatttcttgtgcccaagaaaaatttgtattctcaacagatctcagagggatttgcaactattacggaaattccattttctatgcgattaatatcttccctagacggaaaaggact------aaaaaaatatcaaaatttacgat-caattcattcaatatttccttttttagaggacaaatttttacgtttaaatta--------------------tgtgttagatatattgatacctcaccctgtcca-tctggaaatcttggttcaaactattcgttactgggtaaaagat--------------acctcttgtttgcatttattacgattctttctttatgag--------tattgtaatagtgtta------ttactctaaagagatctgtttccgatttttcaaaaaaaaaaaatcaaagattcttattgttcctatataattcctacgtgtgtgaatgcgaatccatcttcgtttttctccgcaatcaatcctctcatttaccatcaacatcttacggagcttttct-tgcacgagtttatttctacctaaagttagaacatt-------ttgtaaaagtat----ttactaagca---ttctggggttatcctgt-----ggttcttcaaggacccttttctgcattatgttagatatcagggaaaatg-------------gattctggcttcaaggggggcattttt--tctgatgactaaattgaaatattactttgtcaatttctggcaatataatttttccctgtggttgcaa------agaatctatatcaatcaatcatcaaatcggcccatggagtttatgggttttcttttaagtgtacgactaaacctgtccgcgg-----tacggagtca----aacgttagaaaatgcattcttaatagataatggtatt-----aaggagtttgagaccctagttccaat-----------------------tatgcctctaattgga--------------ttattggctaaagcgaaa---------ttttgtaacgtattaggacatcccattagtaagccagcctgggctgatttatccgattctgatattattcgccga-tttgggcgtatatgtagaaatcttt--------ctcattattacagcggatnncnaaaaaggggag--ttgtat-----ng--------------------------------------------------------------------------------------------------------------------------------------------------------------------------------------------------------------------------------------------------------------------------------------------------------------------------------------------------------------------------------------------------------------------------------------------------------------------------------------------------------------------------------------------------------------------------------------------------acttattatactcctgactatgaaccccatgaccatg---------atatcttggcagc-----------------------------atttcgcgtaactcc--------tcaacctggagttccaccagaagaagcaggggccgcggtagctgccgaatc-----------------------------------ttctactggtacatggacaactgtgtggaccgatggact---------------taccagccttgatcgttacaaaggacgat---------gctaccacatcg---------------------------------agcctgt-tcctggag------------aagaaaatcaatttattgcttatgtagcttacccatta---------------gacctttttgaagaag-----------------------------------------------------------------------------------------gttctgttactaacatgtttacttccattgt----------------------------gggtaatgtatttgggttcaaagccctgcgtgctctacgtttggaggatttgcgaatccctcctgcttatacgaaaa------ctttccaaggcccgcctcat--ggtatccaagtt-----------------------------------gagagagataaattgaacaaatat----------ggacgtcccctattgggatgtactat-taaaccgaaattggggttgtcc-gctaagaactacggccgagcagtttatgaatgtcttcgtggcggacttgattttaccaaagatgatgaaaacgtgaactcccaaccatttatgcgttggagagaccgtttcttattctgtgccgaagctctttttaaagcacagtctgaaacaggtgaaatcaaaggacattacttgaatgctactgcgggtacatgcgaagaaatgataaaaagggctgtatttgccagagaattgggagtt---------cctatcgtaatgcatgactacttaacagggggattcactgcaaatactagtttagctcattattgcagagataatggcctacttcttcacatccaccgtgcaatgcatgcagttattgatagacagaaaaatcacggtat------acacttccgcgtactagctaaagccttacgtctgtctggtggagatcatattcattccggtactgtagtaggtaaacttgaaggggaaagggacatcactttagg--ttttgttgatttactacgtgatgactttgttgaaaaagaccgaagtcgcggtatttatttcactcaaccttgggtttccctacctggtgttattcct-gt-ggcttccgggggta-ttcacgtttggcatatgcccgctctaaccgagatctttggggatgattctgtactacagttcggtggcggaactttaggccacccgtggggaaatgcgccgggtgctgtagcgaatcgagtagctctagaagcctgtgtacaagctcgtaatgaggggcg---------tgatcttgctcgcgagggt---------------------------------------------------------------------------------------------------------------------------------------------------------------------------------------------------------------------------------------------------------------------------------------------------------------------------------------------------------------------------------------------------------------------------------------------------------------------------------------------------------------------------------------------------------------------------------------------------------------------------------------------------------------------------------------------------------------------------------------------------------------------------------------------------------------------------------------------------------------------------------------------------------------------------------------------------------------------------------------------------------------------------------------------------------------------------------------------------------------------------------------------------------------------------------------------------------------------------------------------------------------------------------------------------------------------------------------------------------ttca-gagaaaccctgg-aa--taaaaaaaatgggc-aatcctgagccaactccttctttcca------aaaggaagaa--taaaaaaggatagg-tgcagagactc-aat-ggaagctgtt-ctaac-aa---atggagttgacgatctt-gcgttat--------tataaaaattc-ttccatcg-aaactccaaaaaagatgaagaataaacct------ata-cgcagacgtac-----------------ttaaatataaatactatata-----taatatata-------------------------------------------------------------------------------------------gtta---t----tatataataact--------------------------------------------------------------------atatattat------at--aa----aaaaatg-aaatt----------------------aaaaaaaattgatg------acgacccgcattttttttt------------------tatga-----ctatg-aaaaaatggaaga------attgttgtgaagcga-tt-----ccaagttgaagaaagagtagaatatgcg---tttaata--aatt----aaagcatttattccccg--gtctgagagatcttttgaagaaccgat----ccatcggatgagaatgaagatagagtcccattctacgtgtcaatcctgacaacaatgaaatttatagtaagaggaaaatccgtcgactttataaatcgtgagggttcaagtccctctat--------ccccaaaaaagataaaaagatcatttgattctctaactaattatcctct-------ttgtttgttaa-cggttc--aaatcaaaattgggtctcttactcatttactcttctttcacaaaggcatccgagcagaaaagttt--------ttctat--------tatcacaag--------------------------tct-----tgtgatgtatgatgtaaa-tgataca-tgagcagctttgag-caaggagtactcttactc-------atttgaatgattcccaatac----at----atcattactcttactaaga--------acatacaaagtctt------cctt-tcaagatacaggaaattccggggcctagataagactttg-----tcatacccttt-cac---ctttttaattgacat------------------------------------------------------------------------------------------------------------------------------------
>Rheum_compactum
---------------------------------------------------------------------------------------------------------------------------------------------------------------------------------------------------------------------------------------------------------------------------------------------------------------------------------------------------------------------------------------------------------------------------------------------------------------------------------------------------------------------------------------------------------------------------------------------------------------------------------------------------------------------------------------------------------------------------------------------------------------------------------------------------------------------------------------------------------------------------------------------------------------------------------------------------------------------------------------------------------------------------------------------------------------------------------------------------------------------------------------------------------------------------------------------------------------ttttttagaggacaaatttttacgtttaaatta--------------------tgtgttaaatatattgatacctcaccctgtcca-tctggaaatcttggttcaaactattcgttactgggtaaaagat--------------acctcttgtttgcatttattacgattctttctttatgag--------tattgtaatagtgtta------ttactctaaagagatctgtttccgatttttcaaaaaaaaaaaatcaaagattcttattgttcctatataattcctacgtgtgtgaatgcgaatccatcttcgtttttctccgcaatcaatcctctcatttacgatcaacatcttacggagcctttct-tgcacgagtttatttctacctaaagttagaacatt-------ttgtaaaagtat----ttactaagca---ttttggggttatcctgt-----ggttcttcaaggacccttttctgcattatgttagatatcagggaaaatg-------------gattctggcttcaaggggggcattttt--tctgatgactaaattgaaatattactttgtcaatttctggcaatataatttttccctgtggttgcaa------agaatctatatcaatcaatcatcaaatcggcccatggagtttatgggttttcttttaagtgtacgactaaacccgtccgtgg-----tacggagtca----aacgttagaaaatgcattcttaatagataatggtatt-----aaggagtttgagaccctagttccaat-----------------------tatgcctctaattgga--------------ttattggctaaagcgaaa---------ttttgtaacgtattaggacatcccattagtaagccagcctgggctgatttatccgattctgatattattcgccga-tttgggcgtatatgtagaaatcttt--------ctcattattacagcggatcttcaaaaaaggggagtttgtat-----cggataaagtata---------------------------------------------------------------------------------------------------------------------------------------------------------------------------------------------------------------------------------------------------------------------------------------------------------------------------------------------------------------------------------------------------------------------------------------------------------------------------------------------------------------------------------------------------------------------------------------acttattatactcctgactatgaaccccatgaccatg---------atatcttggcagc-----------------------------atttcgcgtaactcc--------tcaacctggagttccaccagaagaagcaggggccgcggtagctgccgaatc-----------------------------------ttctactggtacatggacaactgtgtggaccgatggact---------------taccagccttgatcgttacaaaggacgat---------gctaccacatcg---------------------------------agcctgt-tcctggag------------aagaaaatcaatttattgcttatgtagcttacccatta---------------gacctttttgaagaag-----------------------------------------------------------------------------------------gttctgttactaacatgtttacttccattgt----------------------------gggtaatgtatttgggttcaaagccctgcgtgctctacgtttggaggatttgcgaatccctcctgcttatacgaaaa------ctttccaaggcccgcctcat--ggtatccaagtt-----------------------------------gagagagataaattgaacaaatat----------ggacgtcccctattgggatgtactat-taaacctaaattggggttgtcc-gctaagaactacggccgagcagtttatgaatgtcttcgtggcggacttgattttaccaaagatgatgaaaacgtgaactcccaaccatttatgcgttggagagaccgtttcttattctgtgccgaagctctttttaaagcacagtctgaaacaggtgaaatcaaaggacattacttgaatgctactgcgggtacatgcgaagaaatgataaaaagggctgtatttgccagagaattgggagtt---------cctatcgtaatgcatgactacttaacagggggattcactgcaaatactagtttagctcattattgcagagataatggcctacttcttcacatccaccgtgcaatgcatgcagttattgatagacagaaaaatcacggtat------acacttccgcgtactagctaaagccttacgtctgtctggtggagatcatattcattccggtactgtagtaggtaaacttgaaggggaaagggacatcactttagg--ttttgttgatttactacgtgatgactttgttgaaaaagaccgaagtcgcggtatttatttcactcaaccttgggtttccctacctggtgttattcct-gt-ggcttccgggggta-ttcacgtttggcatatgcccgctctaaccgagatctttggggatgattctgtactacagttcggtggcggaactttaggccacccgtggggaaatgcgccgggtgctgtagcgaatcgagtagctctagaagcctgtgtacaagctcgtaatgaggggcg---------tgatcttgctcgcgagggt--------------------------------------------------------------------------------------------------------------------------------------------------------------------------------------------------------------------------------------------------------------------------------------------------------------------------------------------------------------------------------------------------------------------------------------------------------------------------------------------------------------------------------------------------------------------------------------------------------------------------------------------------------------------------------------------------------------------------------------------------------------------------------------------------------------------------------------------------------------------------------------------------------------------------------------------------------------------------------------------------------------------------------------------------------------------------------------------------------------------------------------------------------------------------------------------------------------------------------------------------------------------------------------------------------------------------------------------------------attca-gagaaaccctgg-aa--taaaaaaaatgggc-aatcctgagccaactccttctttaaa------aaaggaagaa--taaaaaaggatagg-tgcagagactc-aat-ggaagctgtt-ctaac-aa---atggagttgacgatctt-gcgttat--------tataaaaattc-ttccatcg-aaactccaaaaaagatgaagaataaacct------ata-tgcagacgtac-----------------ttaaatataaataatatata-----taataacta-------------------------------------------------------------------------------------------gtta---ta---tatataataactata-------------------------------------------------------------tataatatattat------at--aa----aaaaatt-aaatt----------------------aaaaaatattgatg------acgacccgca--ttttttt------------------tatga-----ctatg-aaaaaatggaaga------attgttgtgaagcga-tt-----ccaagttgaagaaagagtcgaatatgcg---tttaata--aatt----aaagcatttattccccg--gtctgagagatcttttgaagaaccgat----ccatcggatgagaatgaagatagagtcccattctacgtgtcaatcctgacaacaatgaaatttatagtaagaggaaaatccgtcgactttataaatcgtgagggttcaagtccctctat--------ccccaaaaaagataaaaagatcatttgattctctaactaattatcctct-------ttgtttgttaa-cggttc--aaatcaaaattgggtctcttactcatttactcttctttcacaaaggcatccgagcagaaaagttt--------ttctat--------tatcacaag--------------------------tct-----tgtgatgtatgatgtaaa-tgataca-tgagcagctttgag-caaggagtactcttactc-------atttgaatgattcccaatac----at----atcattactcttactaaga--------acatacaaagtctt------cctt-tcaagatacaggaaattccggggcctagataagactttg-----tcatacccttt-cgc---ctttttaattgacataga-cccctg-ttttctagtaaaatgagtagatgatgcgta-------------------------------------------------------------------------------------------
>Rumex_acetosella
------------------------------------------------------------------------------------------------------------------------------------------------------------------------------------------------------------------------------------------------------------------------------------------------------------------------------------------------------------------------------------------------------------------------------------------------------------------------------------------------------------------------------------------------------------------------------------------------------------------------------------------------------------------------------------------------------------------------------------------------------------------------------------------------------------------------------------------------------caggaatatatttatgcacttgtacatgatcaggatttaggtttaaacaggtccattttgttgtcaaataaaaaaaaaagttctgacacaaaatacagtttactagttgtaaaacgtttagttattagaatgtatcaacagaattatttgattctttctgttaatgattctaaaaaaaacgaatttcttctgcccaagaaaaatatctattctcaacagatctcagaaggatttgcaactattgcggaaattcccttttcgatgcgattaatatcttccctagagggaaaagaact------aaaaacatctcaaaatttacgat-caattcattcaatatttccttttttagaggacaaatttttacgtttaaatta--------------------tgtgttagatatattgatacctcaccctgtcca-tttggaaatcttggttcaaactattcgttactgggtccaagat--------------acctcttgtttgcatttattacgattctttctttatgag--------tattgtaatagtgtta------ttactctaaaacggtctgtttcccatttttcaaaaaaaaagaataaaagattcttattgttcctatataattcctacgtatgtgaatgcgaatccatcttcggttttctccgcaaccaatcctctcatttacgatcaacatcttacggagcatttct-tgcacgagtttctttttacctaaagttagaacctt-------ttataaatataa---------aagtaactattttggggtatcctgt----------------------------------------------------------------------------------------------------------------------------------------------------------------------------------------------------------------------------------------------------------------------------------------------------------------------------------------------------------------------------------------------------------------------------------------------------------------------------------------------------------------------------------------------------------------------------------------------------------------------------------------------------------------------------------------------------------------------------------------------------------------------------------------------------------------------------------------------------------------------------------------------------------------------------------------------------------------------------------------------------------------------------------------------------------------------------------------------------------------------------------------aggtgttggattcaaagctggtgttaaagaa-----------------tacaaattgacttattatactcctgactatgaaccccatgaccatg---------atatcttggcagc-----------------------------atttcgagtaactcc--------tcaacctggagttccaccagaagaagcaggggccgcggtagctgccgaatc-----------------------------------ttctactggtacatggacaactgtgtggaccgatgggct---------------taccagccttgatcgttacaaaggacgat---------gctatcacatcg---------------------------------agcctgt-tcctggag------------aagaaagtcagtttattgcttatgtagcttacccatta---------------gacctttttgaagaag-----------------------------------------------------------------------------------------gttctgttactaacatgtttacttccattgt----------------------------gggtaatgtatttgggttcaaagccctgcgtgctctacgtttggaggatttgcgaatccctcctgcttatacgaaaa------ctttccaaggcccgcctcat--ggtatccaagtt-----------------------------------gagagagataaattgaacaaatat----------ggacgtcccctattgggatgtactat-taaaccgaaattggggttgtcc-gctaagaactacggccgagcagtttatgaatgtcttcgtggcggacttgattttaccaaagatgatgaaaacgtgaactcccaaccattt----------------------------------------------------------------------------------------------------------------------------------------------------------------------------------------------------------------------------------------------------------------------------------------------------------------------------------------------------------------------------------------------------------------------------------------------------------------------------------------------------------------------------------------------------------------------------------------------------------------------------------------------------------------------------------------------------------------------------------------------------------------------------------------------------------------------------------------------------------------------------------------------------------------------------------------------------------------------------------------------------------------------------------------------------------------------------------------------------------------------------------------------------------------------------------------------------------------------------------------------------------------------------------------------------------------------------------------------------------------------------------------------------------------------------------------------------------------------------------------------------------------------------------------------------------------------------------------------------------------------------------------------------------------------------------------------------------------------------------------------------------------------------------------------------------------------------------------------------------------------------------------------------------------------------------------------------------------------------------------------------------------------------------------------------------------------------------------------------------------------------------------------------------------------------------------------------------------------------------------------------------------------------------------------------------------------------------------------------------------------------------------------------------------------------------------------------------------------------------------------------------------------------------------------------------------------------------------------------------------------------------------------------------------------------------------------------------------------------------------------------------------------------------------------------------------------------------------------------------------------------------------------------------------------------------------------------------------------------------------------------------------ccccaaaaaagatcaaaagatttttttattttctaactaattatca-gt-------ttttttgttaa-cggttc--aaataaaaattgggtctcttcttcattgactcttctttcacaaaggtatccgagcaggaaagtttttctcttattctct--------tatcacaag--------------------------tct-----tgtgatgtatgatgtaaa-tgataca-tgagcagctg-----caaggagtactcttactc-------atttgaatgattcccaatac----at----atcattactcttactaaga--------acatacaaagtctt------cttt-tcaagctacagaaaatttcggggcctagataa-------------cataccctttacgc---ttttttaattgacataga-ccccta-ttttcgactaaaatgagtagctggtgcgtc-------------------------------------------------------------------------------------------
>Rumex_maritimus
-----------------------------------------------------------------------------------------------------------------------------------------------------------------------------------------------------------------------------------------------------------------------------------------------------------------------------------------------------------------------------------------------------------------------------------------------------------------------------------------------------------------------------------------------------------------------------------------------------------------------------------------------------------------------------------------------------------------------------------------------------------------------------------------------------------------------------------------------------------------------------------------------------------------------------------------------------------------------------------------------------------------------------------------------------------------------------------------------------------------------------------------------------------------------------------------------------------------------------------------------------------------------gttagatatattgatacctcaccctatcca-tttggaaatattggttcaaactgttcgttactgggtacaagat--------------acctcttgtttgcatttattacgattctttctttatgag--------tattgtaatagtgtta------ttactctaaagaggtctgtttccgatttttcaaaaaaaaagaatcaaagattcttattgttcctatataattcctacgtatgtgaatgcgaatccatcttcgtttttctccgcaaccaatcctctcatttacgatcaacatcttacggagcctttct-tgcacgagtttatttctacctaaagttagaacatt-------ttgtaaaagtat----ttactaagca---ttttggggttatccttt-----ggtttttcaaggatccttttctgcattatgttaggtatcagggaaaagg-------------gattctggcttcaagggggacatttct--tctgatggctaaatttaaatattactttgtcaatttctggcaatataatttttgcctatggttgcaaacaagaagaatctatatcaatgaatcatcaaatcggcccatggattttatgggttttcttttaagtgtacgactaaacccgttcgtgg-----tacggagtca----aatgttagaaaattcattcttaatagataatggtatt-----aaggagtttgagaccctagttccaat-----------------------tatgcctttaattgga--------------ttattggctaaagcgaaa---------ttttgtaacgtattaggacaccccattagtaagccagcctgggctgatttatccgattctgatattattcgccga-tttggacgtatatgtagaaatcttt--------ctcattatt--------------------------------------------------------------------------------------------------------------------------------------------------------------------------------------------------------------------------------------------------------------------------------------------------------------------------------------------------------------------------------------------------------------------------------------------------------------------------------------------------------------------------------------------------------------------------------aggtgttggattcaaagctggtgttaaagaa-----------------tacaaattgacttattatactcctgactatgaaccccatgaccatg---------atatcttggcagc-----------------------------atttcgagtaactcc--------tcaacctggagttccaccagaagaagcaggggccgcggtagctgccgaatc-----------------------------------ttctactggtacatggacaactgtgtggaccgatggact---------------taccagccttgatcgttacaaaggacgat---------gctaccacatcg---------------------------------agcctgt-tcctggag------------aagaaagtcagtttattgcttatgtagcttacccatta---------------gacctttttgaagaag-----------------------------------------------------------------------------------------gttctgttactaacatgtttacttccattgt----------------------------gggtaatgtatttgggttcaaagccctgcgtgctctacgtttggaggatttgcgaatccctcctgcttatacgaaaa------ctttccaaggcccgcctcat--ggtatccaagtt-----------------------------------gaaagagataaattgaacaaatat----------ggacgtcccctattgggatgtactat-taaaccgaaattggggttgtcc-gctaagaactacggccgagcagttt------------------------------------------------------------------------------------------------------------------------------------------------------------------------------------------------------------------------------------------------------------------------------------------------------------------------------------------------------------------------------------------------------------------------------------------------------------------------------------------------------------------------------------------------------------------------------------------------------------------------------------------------------------------------------------------------------------------------------------------------------------------------------------------------------------------------------------------------------------------------------------------------------------------------------------------------------------------------------------------------------------------------------------------------------------------------------------------------------------------------------------------------------------------------------------------------------------------------------------------------------------------------------------------------------------------------------------------------------------------------------------------------------------------------------------------------------------------------------------------------------------------------------------------------------------------------------------------------------------------------------------------------------------------------------------------------------------------------------------------------------------------------------------------------------------------------------------------------------------------------------------------------------------------------------------------------------------------------------------------------------------------------------------------------------------------------------------------------------------gtgtacggagtaatt-gtatggtcatgtgtacgg-aacctactaagtgag-cacttccaaattca-gagaaaccctgg-aa--taaaaaaaatgggc-aatcctgagacaactcctcctttcca------aaaggaagaa--taaaaaaggataggctgcagagactc-aatgggaagctgttactaac-aa---atggagttgacgatcttagcgttagtagttatgtataagaattcattccatcg-aaactccaaaaaagatgaagaataaacct------atc-cgcagacgtac-----------------ttaaatataaatactatataaatataaataactt-------------------------------------------------------------------------------------------atta---t----tatataataacta-------------------------------------------------------------------------tat------at--at----aattatt-aaatt----------------------aaaaaatattgatg------acgacccgca---tttttt------------------tatga-----ctatg-aaaagatggaaga------attgttgtgaagcga-tt-----ccaagttgaagaaagaatcgactattcg---tttaata--aatt----aaagcatttattccctgaagtctgatagatcttttgaagaaccgat----ccatcggatgagaatgaagatagagtcccattctacgtgtcaatcctgacaacaatgaaatttatagtaagaggaaaatccgtcgactttataaatcgtgagggttcaagtccctctat--------ccccaaaaaagatcaaaagaccgtttgattctctaactaattatcatct-------ttttttgttaa-cggttc--aaa--aaaattgggtctcttcttcattgactcttctttcacaaaggtatccgagcataaaagttt--------ttctct--------tatcacaag--------------------------tct-----tgtgatgtatgatgtaaa-tgataca-tgagcagctg-----caaggagtactcttactc-------atttaaatgattcccaatac----at----atcattactcttactaaga--------acatacaaagtctt------cttt-tcaagctacaggaaattccggggcctagataagattttg-----gcataccctttacgc---ctttttaattgacataga-cccctatttttctagtaaaatgagtagctgatgcgtagggaat------ggtcgggatag-----------ctcagttggtaagagcagaggttactgaaatctctat--------------------
>Rumex_nepalensis
------------------------------------------------------------------------------------------------------------------------------------------------------------------------------------------------------------------------------------------------------------------------------------------------------------------------------------------------------------------------------------------------------------------------------------------------------------------------------------------------------------------------------------------------------------------------------------------------------------------------------------------------------------------------------------------------------------------------------------------------------------------------------------------------------------------------------------------------------------------------------------------------------------------------------------------------------------------------------------------------------------------------------------------------------------------------------------------------------------------------------------------------------------------------------------------------------------------------------------------aaatta--------------------tgtgttagatatattgatacctcaccctatcca-tttggaaatattggttcaaactgttcgttactgggtacaagat--------------acctcttgtttgcatttattacgattctttctttatgag--------tattgtaatagtgtta------ttactctaaagaggtctgtttccgatttttcaaaaaaaaagaatcaaagattcttattgttcctatataattcctacgtatgtgaatgcgaatccatcttcgtttttctccgcaaccaatcctctcatttacgatcaacatcttacggagcctttct-tgcacgagtttatttctacctaaagttagaacatt-------ttgtaaaagtat----ttactaagca---ttttggggttatccttt-----ggtttttcaaggatccttttctgcattatgttaggtatcagggaaaagg-------------gattctggcttcaagggggacatttct--tctgatggctaaatttaaatattactttgtcaatttctggcaatataatttttgcctatggttgcaaacaagaagaatctatatcaatgaatcatcaaatcggcccatggattttatgggttttcttttaagtgtacgactaaacccgttcgtgg-----tacggagtca----aatgttagaaaattcattcttaatagataatggtatt-----aaggagtttgagaccctagttccaat-----------------------tatgcctttaattgga--------------ttattggctaaagcgaaa---------ttttgtaacgtattaggacaccccattagtaagccagcctgggctgatttatccgattctgatattattcgccga-tttggacgtatatgtagaaatcttt--------ctcattattacagcggatcttcaaaaaa----------------------------------------------------------------------------------------------------------------------------------------------------------------------------------------------------------------------------------------------------------------------------------------------------------------------------------------------------------------------------------------------------------------------------------------------------------------------------------------------------------------------------acagaaact-------------------aaagcaggtgttggattcaaagctggtgttaaagaa-----------------tacaaattgacttattatactcctgactatgaaccccatgaccatg---------atatcttggcagc-----------------------------atttcgagtaactcc--------tcaacctggagttccaccagaagaagcaggggccgcggtagctgccgaatc-----------------------------------ttctactggtacatggacaactgtgtggaccgatggact---------------taccagccttgatcgttacaaaggacgat---------gctaccacatcg---------------------------------agcctgt-tcctggag------------aagaaagtcagtttattgcttatgtagcttacccatta---------------gacctttttgaagaag-----------------------------------------------------------------------------------------gttctgttactaacatgtttacttccattgt----------------------------gggtaatgtatttgggttcaaagccctgcgtgctctacgtttggaggatttgcgaatccctcctgcttatacgaaaa------ctttccaaggcccgcctcat--ggtatccaagtt-----------------------------------gaaagagataaattgaacaaatat----------ggacgtcccctattgggatgtactat-taaaccgaaattggggttgtcc-gctaagaactacggccgagcagtttatgaatgtcttcgtggcggacttgattttaccaaagatgatgaaaacgtgaactcccaaccatttatgcgttggagagaccgtttcttattctgtgccgaagctatttttaaatcacagtctgaaacaggtgaaatcaaaggacattacttaaatgctactgca----------------------------------------------------------------------------------------------------------------------------------------------------------------------------------------------------------------------------------------------------------------------------------------------------------------------------------------------------------------------------------------------------------------------------------------------------------------------------------------------------------------------------------------------------------------------------------------------------------------------------------------------------------------------------------------------------------------------------------------------------------------------------------------------------------------------------------------------------------------------------------------------------------------------------------------------------------------------------------------------------------------------------------------------------------------------------------------------------------------------------------------------------------------------------------------------------------------------------------------------------------------------------------------------------------------------------------------------------------------------------------------------------------------------------------------------------------------------------------------------------------------------------------------------------------------------------------------------------------------------------------------------------------------------------------------------------------------------------------------------------------------------------------------------------------------------------------------------------------------------------------------------------------------------------------------------------------------------------------taagtgag-aactttcaaattca-gagaaaccctgg-aa--taaaaaaaatgggc-aatcctgagccaactcctcctttcca------aaaggaagaa--taaaaaaggatagg-tgcagagactc-aat-ggaagctgtt-ctaac-aa---atggagttgacgatctt-gcgttagtagttat-tataagaattc-ttccatcg-aaactccaaaaaagatgaagaataaacct------atc-cgcagacgtac-----------------ttaaatataaatactatataaatataaataactt-------------------------------------------------------------------------------------------atta---t----tatataataacta-------------------------------------------------------------------------tat------at--at----aattatt-aaatt----------------------aaaaaatattgatg------acgacccgca---tttttt------------------tatga-----ctatg-aaaagatggaaga------attgttgtgaagcga-tt-----ccaagttgaagaaagaatcgactattcg---tttaaga--aatt----aaagcatttattccctgaagtctgatagatcttttgaagaaccgat----ccatcggatgagaatgaagatagagtcccattctacgtgtcaatcctgacaacaatgaaatttatagtaagaggaaaatccgtcgactttataaatcgtgagggttcaagtccctctat--------ccccaaaaaagatcaaaagaccgtttgagtctctaactaattatcatct-------ttttttgttaa-cggttc--aga--aaaattgggtctcttcttcattgactcttctttcacaaaggtatccgagcagaaaagttt--------ttctct--------tatcacaag--------------------------tct-----tgtgatgtatgatgtaaa-tgataca-tgagcagctg-----caaggagtactcttactc-------atttaaatgattcccaatac----at----atcattactcttactaaga--------acatacaaagtctt------cttt-tcaagctacaggaaattccggggcctagataagattttg-----tcataccctttacgc---ctttttaattgacataga-ccccta-ttttctagtaaaatgagtagctgatgcgtagggaat------ggtcgg-------------------------------------------------------------------------
>Oxyria_digyna
------------------------------------------------------------------------------------------------------------------------------------------------------------------------------------------------------------------------------------------------------------------------------------------------------------------------------------------------------------------------------------------------------------------------------------------------------------------------------------------------------------------------------------------------------------------------------------------------------------------------------------------------------------------------------------------------------------------------------------------------------------------------------------------------------------------------------------------------------------------------------------------------------------------------------------------------------------------------------------------------------------------------------------------------------------------------------------------------------------------------------------------------------------------------------------------------------------------------------------------------------------------------------------------------------------------------------------------------------------------tcttgtttgcatttattacgcttctttctttatgag--------tcttgtaagaggatta------tgactctaaagagatctgtttctgattattcaaaaaataagaatcaaagattcttattgttcctatataattcctacgtgtgtgaatgcgaatccagcttcgtttttctacgcaaccaatcctctcatttacgatcaacatcttacggagcctttct-tgcacgagtttatttctacctaaagttagaacatt-------ttttaaaacttt----ttactataaa---ttgtggggttatccggt-----ggttcttcaaggacccttttcttcattatgttaggtatcagggaaaatg-------------gattctggcttcacgggggacatttct--tctgatgactaaattgaaatattactttgtcgatttctggcaatctaatttttccctgtggttgcaaacaagaagaatttatatcaatcaatcatcaaatcggcccatgaattttatgggttttctttttagtgtccgactaaactcggccgtgg-----tacggagtca----aatgttcgaaaattcattcttaatagataatggtatt-----aaggaatttgagaccctagttccaat-----------------------tatgcctctaattgga--------------ttattggctaaagctaaa---------ttttgtaatgtattaggacatcctattagtaagccagtctgggctgatttatctgattctgatattattcgtcga-tttgggcgtatatgtagaaatcttt--------ctcattattacagcggatcttcaaaaaaggggagtttgtat-----cggataaagtat------------------------------------------------------------------------------------------------------------------------------------------------------------------------------------------------------------------------------------------------------------------------------------------------------------------------------------------------------------------------------------------------------------------------------------------------------------------------------------------------------t-------------------aaagcaagtgttggattcaaagctggtgttaaagaa-----------------tacaaattgacttattatactcctgactatgaaccccatgaccatg---------atatcttggcagc-----------------------------atttcgagtaactcc--------tcaacctggagttccaccagaagaagcaggggccgcggtagctgccgaatc-----------------------------------ttctactggtacatggacaactgtgtggaccgatggact---------------taccagccttgatcgttacaaaggacgat---------gctaccacatcg---------------------------------agcctgt-tcctggag------------aagaaaatcaatttattgcttatgtagcttacccgtta---------------gacctttttgaagaag-----------------------------------------------------------------------------------------gttctgttactaacatgtttacttccattgt----------------------------gggtaatgtatttgggttcaaagccctgcgtgctctacgtttggaggatttgcgaatacctcctgcttatacgaaaa------ctttccaaggcccgcctcat--ggtatccaagtt-----------------------------------gagagagataaactgaacaaatat----------ggacgtcccctattgggatgtactat-taaaccaaaattggggttgtcc-gctaagaactacggccgagcggtttatgaatgtcttcgtggcggacttgattttactaaagatgatgaaaacgtgaactcccaaccatttatgcgttggagagaccgtttcttattctgtgccgaagctatttttaaatcacaatctgaaacaggtgaaatcaaaggacattacttgaatgctactgcaggtacatgcgaagaaatgataaaaagggctgtatttgccagagaattgggagtt---------cctatcgtaatgcatgactacttaacagggggattcactgcgaatactagtttagctcattattgcagagataatggcctacttcttcacatccaccgtgcaatgcatgcagttattgatagacagaaaaatcatggtat------acacttccgcgtactagctaaagccttacgtatgtctggtggagatcatattcattccggtactgtagtaggtaaacttgaaggggaaagggacatcactttagg--ttttgttgatttattacgtgatgactttgttgaaaaagaccgaagtcgcggtatttatttcactcaaccttgggtttccctacctggtgttattcct-gt-ggcttccgggggta-ttcacgtttggcatatgcccgctctaaccgagatctttggggatgattctgtactacagttcggtggcggaactttaggccacccgtggggaaatgcgccgggtgctgtagcgaatcgagtagctctagaagcctgtgtacaagctcgtaatgaggggcg---------tgatcttgctcgcgaaggtaacgatattattcgtaaagcttgcaaatggagtcctgaacta----------------------------------------------------------------------------------------------------------------------------------------------------------------------------------------------------------------------------------------------------------------------------------------------------------------------------------------------------------------------------------------------------------------------------------------------------------------------------------------------------------------------------------------------------------------------------------------------------------------------------------------------------------------------------------------------------------------------------------------------------------------------------------------------------------------------------------------------------------------------------------------------------------------------------------------------------------------------------------------------------------------------------------------------------------------------------------------------------------------------------------------------------------------------------------------------------------------------------------------------------------------------------------------------------------------------gaaacccggg-aa---taaaaaaatgggc-aatcctgagccaactccttctttccatttccaaaaggaagaa--taaaaaaggatagg-tgcagagactc-aac-ggaagctgtt-ctaac-aa---ac-aaatggacgatctt-gcgttat--------tataaaaattc-ttccatcg-aaactctaaaaaggatgaagaataaacctatatgcata-tgcagacgtag-----------------tgaaatataaatactatata----------------------------------------------------------------------------------------------------------------------------------------------------------------------------------------------------------ttac------at--aa----aaaaatt-taatt----------------------tttaaatattgata------acgacccgca-tttttttt------------------tatga-----ctctg-aaaaaaaggaaga------attgttgcgaagcga-tt-----ccaagttgaagaaagaatcgaatactcg---tttaata--aatt----aaagcatttattccccg--gtctgatagatcttttgaagaaccgat----ccatcgtatgagaatgaagatagagtcccattctacgtgtcaatcctgacaacaatgaaatttatagtaagaggaaaatccgtcgactttataaatcgtgagggttcaagtccctctat--------ccccaaaaaagatcaaaagatcatttgattctctaactaattatcctct-------ttttttgttaa-cggttc--aaaccaaaattgggtctcttcctcatttactcttcttttacaaaggtatccgagcagaaaagttt--------ttttct--------tatcacaag--------------------------tct-----tgtgatgtatgatgtaaa-tgataca-tgagcagctttgag-caagg---tct--tactc-------atttgaatgattcccaatac----at----atcgttactcttactaaga--------acatacaaagtctt------cttt-tcacgatacagaaaattccggggcctagataagactttg-----gcatacccttt-cgc---ttttttaattgacataga-cccctg-ttttctagtaaaatgggtagatgatgcgtagggaat------ggtca--------------------------------------------------------------------------
>Oxyria_sinensis
-------------------------------------------------------------------------------------------------------------------------------------------------------------------------------------------------------------------------------------------------------------------------------------------------------------------------------------------------------------------------------------------------------------------------------------------------------------------------------------------------------------------------------------------------------------------------------------------------------------------------------------------------------------------------------------------------------------------------------------------------------------------------------------------------------------------------------------------------------------------------------------aggatttaggtttaaacaggtccgttttgttgtcaaatcaaaaaaaaagttatgacacaaaatacagtttactagttgtaaaacgtttagttattcaaatgtatcaacagaattctttgattctttctgttaatgattctaacaaaaatgaatttcttgtgcccaataaaaatttgtattatcaacagatctccgagggatttgcaactattgtggaaattccattttctatgcgattaatatcttccctagacggaaaagaact------ccaaaaatataaaaatttaagat-caattcattcaatatgtccttttttagaggacaaatttgtacgtttaaatta--------------------tgtgttagatatattgatacctcaccctgtcca-tctggaaatcttggttcaaactattcgttactgggtaaaagat--------------acttcttgtttgcatttattacgattctttctttatgag--------tattgtaatagtgtta------ttactctaaagagatctgtttccgattattcaaaaaagaagaatcgaagattcttattgttcctatacaattcctacgtgtgtgaatgcgaatccatcttcgtttttctacgcaaccaatcctctcatttacgatcaacatcttacggagcctttct-tgcacgagtttatttctacctaaagttagaacatt-------tttttaaatttt----ttactcaaaa---ttttcgggttatccggt-----ggttcttcaaggatccttttctgcattatgttaggtatcagggaaaatg-------------gattctggcttcaagggggacattttt--tctgatgactcaattgaaatcttactttgtcaatttctggcaatataatttttctatgtggttgcaaacaagaagaatctatattaatcaatcatcaaatcggcctatggattttttgggttttcttttaagtgtacgactaaacccgtccgtgg-----tacggagtca----aatgttcgaaaattcattcttaatagataatggtatt-----aaggagtttgagaccctagttccact-----------------------tatgcctctaattgga--------------tttttggcgaaagcgaaa---------ttttgtaacgtattaggacatcctattagtaagccagtctgggctgagttatctgattctgatattattcgtcga-tttgggcgtatatgtagaaatcttt--------ctcattattacagcggatctcaaaaaaggggag----------------------------------------------------------------------------------------------------------------------------------------------------------------------------------------------------------------------------------------------------------------------------------------------------------------------------------------------------------------------------------------------------------------------------------------------------------------------------------------------------a-------tgtcaccacaaacagaaact-------------------aaagcaggtgttggattcaaagctggtgttaaagaa-----------------tacaaattgacttattatactcctgactatgaaccccatgatcatg---------atatcttggcagc-----------------------------atttcgagtaactcc--------tcaacctggagttccaccagaagaagcaggggccgcggtagctgccgaatc-----------------------------------ttctactggtacatggacaactgtgtggaccgatggact---------------taccagccttgatcgttacaaaggacgat---------gctaccacatcg---------------------------------agcctgt-tcctggag------------aagaaagtcaatttattgcttatgtagcttacccgtta---------------gacctttttgaagaag-----------------------------------------------------------------------------------------gttctgttactaacatatttacttccattgt----------------------------gggtaatgtatttgggttcaaagccctgcgtgctctacgtttggaggatttgcgaatccctcctgcttatacgaaaa------ctttccaaggtccgcctcat--ggtatccaagtt-----------------------------------gagagagataaattgaacaaatac----------gggcgtcccctattgggatgtactat-taaaccaaaattggggttgtcc-gctaagaactacggccgagcagtttatgaatgtcttcgtggcggacttgattttaccaaagatgatgaaaacgtgaactcccaaccatttatgcgttggagagatcgtttcttattctgtgccgaagctatttttaaagcacagtctgaaacaggtgaaatcaaaggacattacttgaatgctactgcaggtacatgcgaagaaatgataaaaagggctgtatttgccagagaattgggagtt---------cctatcgtaatgcatgactacttaacagggggattcactgcaaatactagtttagctcattattgcagagataatggcctacttcttcacatccaccgtgcaatgcatgcagttattgatagacagaaaaatcacggtat------acacttccgcgtactagctaaagccttacgtatgtctggtggagatcatattcactccggtactgtagtaggtaaacttgaaggtgaaagggacatcactttagg--ttttgttgatttattgcgtgatgactttgttgaaaaagaccgaagtcgcggtatttatttcactcaaccttgggtttccctgcctggtgttattccg-gt-ggcttccgggggta-ttcacgtttggcatatgcccgctctaaccgagatctttggggatgattctgtactacagttcggtggcggaactttaggccacccgtggggaaatgcgccgggtgctgtagcgaatcgagtagctctagaagcctgtgtacaagctcgtaatgaggggcg---------tgatcttgctcgcgagggtaacgatattattcgtaaagctgccaaatggagtcctgaactagcagctgcttgtgaaatatggaaggaaatcaaatttgaattccaagcaatggatactttgtaa--------------------------------------------------------------------------------------------------------------------------------------------------------------------------------------------------------------------------------------------------------------------------------------------------------------------------------------------------------------------------------------------------------------------------------------------------------------------------------------------------------------------------------------------------------------------------------------------------------------------------------------------------------------------------------------------------------------------------------------------------------------------------------------------------------------------------------------------------------------------------------------------------------------------------------------------------------------------------------------------------------------------------------------------------------------------------------------------------------------------------------------------------------------------------------------------------------------------------------------------------------------------------------------------------------------------------------------------------------------------------------------------------------------------------------------------------------------------------------------------------------------------------------------------------------------------------------------------------------------------------------------------------------------------------------------------------------------------------------------------------------------------------------------------------------------------------------------------------------------------------------------------------------------------------------------------------------------------------------------------------------------------------------------------------------------------------------------------------------------------------------------------------------------------------------------------------------------------------------------------------------------------------------------------------------------------------------------------------------------------------------------------------------------------------------------------------------------------------------------------------------------------------------------------------------------------------------------------------------------------------------------------------------------------------------------------------------------------------------------------
>Calligonum_colubrinum
------------------------------------------------------------------------------------------------------------------------------------------------------------------------------------------------------------------------------------------------------------------------------------------------------------------------------------------------------------------------------------------------------------------------------------------------------------------------------------------------------------------------------------------------------------------------------------------------------------------------------------------------------------------------------------------------------------------------------------------------------------------------------------------------------------------------------------------------------------------------------------------------------------------------------------------------------------------------------------------------------------------------------------------------------------------------------------------------------------------------------------------------------------------------------------------------------------------------------------------------------------------------------------------------------------------------------------------------------------------------------------------------------------------------------------------------------------------------------------------tattgttcttatataattcccatgtgtgtgaatgcgaatccatcttcgtttttctccgcaaccaatcctctcatttacgatcaacatcttacagagcctttct-tgcacgagtttatttctacctaaagttagaacatt-------ttgtaaaagttt----ttactaagca---ttttggggttatcctgt-----ggttcttcaaggatccttttctgcattatgttaggtatcaaggaaaatg-------------gattctggcctcaagggggacattttt--tctgatgactaaattgaaatattactttgtcaatttctggcaatctaatttttctctctggttgcaaacaagaagaatctatatcaatcaatcatcaaatcagcccatggattttatgggttttcttttaagtgtgcgactaaaacagtccgtgg-----tacggagtca----aatgttagaaaattcattcttaatagataatggtatt-----aagaagtttgagaccctagttccaat-----------------------tatgcctctaattgga--------------tcattggctaaagcgaaa---------ttttgtaacgtattaggacatcccattagtaagccaacctgggcggatttatcagattctgatattattcgccga--------------------------------------------------------------------------------------------------------------------------------------------------------------------------------------------------------------------------------------------------------------------------------------------------------------------------------------------------------------------------------------------------------------------------------------------------------------------------------------------------------------------------------------------------------------------------------------------------------------------------------------------------------------------------------------------------------------------------------------------------------------------------------------------------------------------------------------------------------------------------------------------------------------------------------------------------------------------------------------------------------------------------------------------------------------------------------------------------------------------------------------------------------------------------------------------------------------------------------------------------------------------------------------------------------------------------------------------------------------------------------------------------------------------------------------------------------------------------------------------atttcggtttaatag-tacatcccaataggggacgtcc-----------gtatttgttcaatttatctctctcaacttggataccatg---------------------aggcgggccttggaacgttttcgtatacgcaggagggatt------------cgcaaatcctccaaacgtaaagcacgcagagctttgaacccaaatacattaccc----------------------------acaatggaagtaaacatgttagtaacagaacc------------------------------------ttcttcaaaaaggtctaatgggtaagctacataagc-----------gataaattgattttcttctcca-----------------------------------gcaacaggctcgatgtggtagcatcgtcctttgtaacgatcaaggct------------------------------------------------------------ggtaagtccatcggtccaca-ccgttgtccatgtaccagtagaagattcggcag---------------------------------------------------ctaccgcggcccct-gc-ttcttctggtggaactccaggtt-------------------------------------------------------------------------------gaggagttactcgaaatgctgc-----------------------------caagatatcatgatcatggg------------gttcatagtcaggagtataataagtcaatttgtattctt--------------------------------------------taacaccagctttgaatccaacac-----------------------------------------------------------------ttg-----------------------------------------------------------------------------------------------------------------------------------------------------------------------------------------------------------------------------------------------------------------------------------------------------------------------------------------------------------------------------------------------------------------------------------------------------------------------------------------------------------------------------------------------------------------------------------------------------------------------------------------------------------------------------------------------------------------------------------------------------------------------------------------------------------------------------------------------------------------------------------------------------------------------------------------------------------------------------------------------------------------------------------------------------------------------------------------------------------------------------------------------------------------------actaagtgag-aactttcaaattcacaagaaaccctgg-aat-taaaaaaaatgggc-aatcctgagccaactccttctttcca------aaaggaagaa-taaaaaagggatagg-tgcagagactc-aat-ggaagctgtt-ctaac-aa---atggagttaacggtctt-gcgttgt--------tataagaattc-ttccatcg-aaactccaaaaaggatgaagaataaacct------ata-cgcatacatac-----------------gtaaatataaatactaca--------tctatatt----------------------------------------------------------------------------------------------------------------------------------------------------------------------------------------------------------aa----tgaaatt-caaaa----------------------agaaaatcttgatg------acgacccgaatttttgttt------------------tatga-----ctatg-aaaaaatggaaga------attgttgtgaatcga-tt-----ccaagttgaggaaagaatcgaatattcg---tttagta--aatt----aaaacatctagtcccca--gtctgatagatcttttgaagaaccgat----ccatcggatgagaatgaagatagagtcccattctacgtgtcaatcctgacaacaatgaaatttatagtaagaggaaaatccgtcgactttataaatcgtgagggttcaagtccctctat--------ccccaaaaaagatca--------tttgattctctaactaattctcctct-------ttttttgttaa-cggttc--aaatcaaaattgggtctcttcctcatttactcttctttcacaaaggtatccgagcagaaaagtgt--------ttctcc--------tatcacaag--------------------------tcttgtgttgtgatgtatgatgtaaa-tgatacattgagtagcttggag-caaggagtactcttactc-------atttgaatgattcccaatac----at-------attactcgtactaagacttac-----atacaaagtctt------cttt------atacagggaattccggggcctagataagactttg-----taatacccttt-cac---ctttttaattgacataga-ccccag-ttttctagtaaaat-----------------------------------------------------------------------------------------------------------
>Calligonum_ebinuricum
-------------------------------------------------------------------------------------------------------------------------------------------------------------------------------------------------------------------------------------------------------------------------------------------------------------------------------------------------------------------------------------------------------------------------------------------------------------------------------------------------------------------------------------------------------------------------------------------------------------------------------------------------------------------------------------------------------------------------------------------------------------------------------------------------------------------------------------------------------------------------------------------------------------------------------------------------------------------------------------------------------------------------------------------------------------------------------------------------------------------------------------------------------------------------------------------------------------------------------------------------------------------------------------------------------------------------------------------------------------------------------------------------------------------------------------------------------------------------------------attcttattgttcttatataattcccatgtgtgtgaatgcgaatccatcttcgtttttctccgcaaccaatcctctcatttacgatcaacatcttacagagcctttct-tgcacgagtttatttctacctaaagttagaacatt-------ttgtaaaagttt----ttactaagca---ttttggggttatcctgt-----ggttcttcaaggatccttttctgcattatgttaggtatcaaggaaaatg-------------gattctggcctcaagggggacattttt--tctgatgactaaattgaaatattactttgtcaatttctggcaatctaatttttctctctggttgcaaacaagaagaatctatatcaatcaatcatcaaatcagcccatggattttatgggttttcttttaagtgtgcgactaaaacagtccgtgg-----tacggagtca----aatgttagaaaattcattcttaatagataatggtatt-----aagaagtttgagaccctagttccaat-----------------------tatgcctctaattgga--------------tcattggctaaagcgaaa---------ttttgtaacgtattaggacatcccattagtaagccaacctgggcggatttatcagattctgatattattcgccga-tttggg------------------------------------------------------------------------------------------------------------------------------------------------------------------------------------------------------------------------------------------------------------------------------------------------------------------------------------------------------------------------------------------------------------------------------------------------------------------------------------------------------------------------------------------------------------------------------------------------------------------------------------------------------------------------------------------------------------------------------------------------------------------------------------------------------------------------------------------------------------------------------------------------------------------------------------------------------------------------------------------------------------------------------------------------------------------------------------------------------------------------------------------------------------------------------------------------------------------------------------------------------------------------------------------------------------------------------------------------------------------------------------------------------------------------------------------------------------------------------------aatttcggtttaatag-tacatcccaataggggacgtcc-----------gtatttgttcaatttatctctctcaacttggataccatg---------------------aggcgggccttggaacgttttcgtatacgcaggagggatt------------cgcaaatcctccaaacgtaaagcacgcagagctttgaacccaaatacattaccc----------------------------acaatggaagtaaacatgttagtaacagaacc------------------------------------ttcttcaaaaaggtctaatgggtaagctacataagc-----------gataaattgattttcttctcca-----------------------------------gcaacaggctcgatgtggtagcatcgtcctttgtaacgatcaaggct------------------------------------------------------------ggtaagtccatcggtccaca-ccgttgtccatgtaccagtagaagattcggcag---------------------------------------------------ctaccgcggcccct-gc-ttcttctggtggaactccaggtt-------------------------------------------------------------------------------gaggagttactcgaaatgctgc-----------------------------caagatatcatgatcatggg------------gttcatagtcaggagtataataagtcaatttgtattctt--------------------------------------------taacaccagctttgaatccaacac-----------------------------------------------------------------ttg----------------------------------------------------------------------------------------------------------------------------------------------------------------------------------------------------------------------------------------------------------------------------------------------------------------------------------------------------------------------------------------------------------------------------------------------------------------------------------------------------------------------------------------------------------------------------------------------------------------------------------------------------------------------------------------------------------------------------------------------------------------------------------------------------------------------------------------------------------------------------------------------------------------------------------------------------------------------------------------------------------------------------------------------------------------------------------------------------------------------------------------------------------------------tactaagtgag-aactttcaaattca-gagaaaccctgg-aat-taaaaaaaatgggc-aatcctgagccaactccttctttcca------aaaggaagaa-taaaaaagggatagg-tgcagagactc-aat-ggaagctgtt-ctaac-aa---atggagttaacggtctt-gcgttgt--------tataagaattc-ttccatcg-aaactccaaaaaggatgaagaataaacct------ata-cgcatacatac-----------------gtaaatataaatactaca--------tctatatt----------------------------------------------------------------------------------------------------------------------------------------------------------------------------------------------------------aa----tgaaatt-caaaa----------------------agaaaatcttgatg------acgacccgaatttttgttt------------------tatga-----ctatg-aaaaaatggaaga------attgttgtgaatcga-tt-----ccaagttgaggaaagaatcgaatattcg---tttagta--aatt----aaaacatctagtcccca--gtctgatagatcttttgaagaaccgat----ccatcggatgagaatgaagatagagtcccattctacgtgtcaatcctgacaacaatgaaatttatagtaagaggaaaatccgtcgactttataaatcgtgagggttcaag-----------------------------------------------------------------------------------------------------------------------------------------------------------------------------------------------------------------------------------------------------------------------------------------------------------------------------------------------------------------------------------------------------------------------------------------------------------------------------------------------------------------------------------------------------------------------------------------------------
>Calligonum_pumilum
------------------------------------------------------------------------------------------------------------------------------------------------------------------------------------------------------------------------------------------------------------------------------------------------------------------------------------------------------------------------------------------------------------------------------------------------------------------------------------------------------------------------------------------------------------------------------------------------------------------------------------------------------------------------------------------------------------------------------------------------------------------------------------------------------------------------------------------------------------------------------------------------------------------------------------------------------------------------------------------------------------------------------------------------------------------------------------------------------------------------------------------------------------------------------------------------------------------------------------------------------------------------------------------------------------------------------------------------------------------------------------------------------------------------------------------------------------------------------------------tattgttcttatataattcccatgtgtgtgaatgcgaatccatcttcgtttttctccgcaaccaatcctctcatttacgatcaacatcttacagagcctttct-tgcacgagtttatttctacctaaagttagaacatt-------ttgtaaaagttt----ttactaagca---ttttggggttatcctgt-----ggttcttcaaggatccttttctgcattatgttaggtatcaaggaaaatg-------------gattctggcctcaagggggacattttt--tctgatgactaaattgaaatattactttgtcaatttctggcaatctaatttttctctctggttgcaaacaagaagaatctatatcaatcaatcatcaaatcagcccatggattttatgggttttcttttaagtgtgcgactaaaacagtccgtgg-----tacggagtca----aatgttagaaaattcattcttaatagataatggtatt-----aagaagtttgagaccctagttccaat-----------------------tatgcctctaattgga--------------tcattggctaaagcgaaa---------ttttgtaacgtattaggacatcccattagtaagccaacctgggcggatttatcagattctgatattattcgccga--------------------------------------------------------------------------------------------------------------------------------------------------------------------------------------------------------------------------------------------------------------------------------------------------------------------------------------------------------------------------------------------------------------------------------------------------------------------------------------------------------------------------------------------------------------------------------------------------------------------------------------------------------------------------------------------------------------------------------------------------------------------------------------------------------------------------------------------------------------------------------------------------------------------------------------------------------------------------------------------------------------------------------------------------------------------------------------------------------------------------------------------------------------------------------------------------------------------------------------------------------------------------------------------------------------------------------------------------------------------------------------------------------------------------------------------------------------------------------------------atttcggtttaatag-tacatcccaataggggacgtcc-----------gtatttgttcaatttatctctctcaacttggataccatg---------------------aggcgggccttggaacgttttcgtatacgcaggagggatt------------cgcaaatcctccaaacgtaaagcacgcagagctttgaacccaaatacattaccc----------------------------acaatggaagtaaacatgttagtaacagaacc------------------------------------ttcttcaaaaaggtctaatgggtaagctacataagc-----------gataaattgattttcttctcca-----------------------------------gcaacaggctcgatgtggtagcatcgtcctttgtaacgatcaaggct------------------------------------------------------------ggtaagtccatcggtccaca-ccgttgtccatgtaccagtagaagattcggcag---------------------------------------------------ctaccgcggcccct-gc-ttcttctggtggaactccaggtt-------------------------------------------------------------------------------gaggagttactcgaaatgctgc-----------------------------caagatatcatgatcatggg------------gttcatagtcaggagtataataagtcaatttgtattctt--------------------------------------------taacaccagctttgaatccaacac-----------------------------------------------------------------ttg----------------------------------------------------------------------------------------------------------------------------------------------------------------------------------------------------------------------------------------------------------------------------------------------------------------------------------------------------------------------------------------------------------------------------------------------------------------------------------------------------------------------------------------------------------------------------------------------------------------------------------------------------------------------------------------------------------------------------------------------------------------------------------------------------------------------------------------------------------------------------------------------------------------------------------------------------------------------------------------------------------------------------------------------------------------------------------------------------------------------------------------------------------------------tactaagtgag--actttcaaattca-gagaaaccctgg-aat-taaaaaaaatgggc-aatcctgagccaactccttctttcca------aaaggaagaa-taaaaaagggatagg-tgcagagactc-aat-ggaagctgtt-ctaac-aa---atggagttaacggtctt-gcgttgt--------tataagaattc-ttccatcg-aaactccaaaaaggatgaagaataaacct------ata-cgcatacatac-----------------gtaaatataaatactaca--------tctatatt----------------------------------------------------------------------------------------------------------------------------------------------------------------------------------------------------------aa----tgaaatt-caaaa----------------------agaaaatcttgatg------acgacccgaatttttgttt------------------tatga-----ctatg-aaaaaatggaaga------attgttgtgaatcga-tt-----ccaagttgaggaaagaatcgaatattcg---tttagta--aatt----aaaacatctagtcccca--gtctgatagatcttttgaagaaccgat----ccatcggatgagaatgaagatagagtcccattctacgtgtcaatcctgacaacaatgaaatttatagtaagaggaaaatccgtcgactttataaatcgtgagggttcaag-----------------------------------------------------------------------------------------------------------------------------------------------------------------------------------------------------------------------------------------------------------------------------------------------------------------------------------------------------------------------------------------------------------------------------------------------------------------------------------------------------------------------------------------------------------------------------------------------------
>Calligonum_roborowskii
------------------------------------------------------------------------------------------------------------------------------------------------------------------------------------------------------------------------------------------------------------------------------------------------------------------------------------------------------------------------------------------------------------------------------------------------------------------------------------------------------------------------------------------------------------------------------------------------------------------------------------------------------------------------------------------------------------------------------------------------------------------------------------------------------------------------------------------------------------------------------------------------------------------------------------------------------------------------------------------------------------------------------------------------------------------------------------------------------------------------------------------------------------------------------------------------------------------------------------------------------------------------------------------------------------------------------------------------------------------------------------------------------------------------------------------------------------------------------------------tattgttcttatataattcccatgtgtgtgaatgcgaatccatcttcgtttttctccgcaaccaatcctctcatttacgatcaacatcttacagagcctttct-tgcacgagtttatttctacctaaagttagaacatt-------ttgtaaaagttt----ttactaagca---ttttggggttatcctgt-----ggttcttcaaggatccttttctgcattatgttaggtatcaaggaaaatg-------------gattctggcctcaagggggacattttt--tctgatgactaaattgaaatattactttgtcaatttctggcaatctaatttttctctctggttgcaaacaagaagaatctatatcaatcaatcatcaaatcagcccatggattttatgggttttcttttaagtgtgcgactaaaacagtccgtgg-----tacggagtca----aatgttagaaaattcattcttaatagataatggtatt-----aagaagtttgagaccctagttccaat-----------------------tatgcctctaattgga--------------tcattggctaaagcgaaa---------ttttgtaacgtattaggacatcccattagtaagccaacctgggcggatttatcagattctgatattattcgccga---------------------------------------------------------------------------------------------------------------------------------------------------------------------------------------------------------------------------------------------------------------------------------------------------------------------------------------------------------------------------------------------------------------------------------------------------------------------------------------------------------------------------------------------------------------------------------------------------------------------------------tggattcaaagctggtgttaaagaa-----------------tacaaattgacttattatactcctgactatgaaccccatgatcatg---------atatcttggcagc-----------------------------atttcgagtaactcc--------tcaacctggagttccaccagaagaagcaggggccgcggtagctgccgaatc-----------------------------------ttctactggtacatggacaacggtgtggaccgatggact---------------taccagccttgatcgttacaaaggacgat---------gctaccacatcg---------------------------------agcctgt-tgctggag------------aagaaaatcaatttatcgcttatgtagcttacccatta---------------gacctttttgaagaag-----------------------------------------------------------------------------------------gttctgttactaacatgtttacttccattgt----------------------------gggtaatgtatttgggttcaaagctctgcgtgctttacgtttggaggatttgcgaatccctcctgcgtatacgaaaa------cgttccaaggcccgcctcat--ggtatccaagtt-----------------------------------gagagagataaattgaacaaatac----------ggacgtcccctattgggatgtactat-taaaccgaaattggggttgtcc-gctaagaactacggtcgagcagtttatgaatgtcttcgtggcggacttgattttaccaaagatgatgaaaacgtgaactcccaaccatttatgcgttggagagaccgtttcttattctgtgccgaagctatttttaaatcacagtctgaaacaggtgaaatcaaaggacattacttgaatgctactgcaggtacatgcgaagaaatgataaaaagggctgtatttgccagagaattgggagtt---------cctatcgtaatgcatgactacttaacagggggattcactgcaaatactactttagctcattattgcagagataatggcctacttcttcacatccaccgtgcaatgcatgcagttattgatagacagaaaaatcacggtat------acacttccgtgtactagctaaagccttacgtctgtctggtggagatcatattcatgccggtactgtagtaggtaaacttgaaggggaaagggacatcactttagg--ttttgttgatttactgcgtgatgactttgttgaaaaagaccgaagtcgcggtatttatttcactcaaccttgggtttccctaccaggtgttattcct-gt-ggcttccgggggta-ttcacgtttggcatatgcccgctctaaccgagatctttggggatgattctgtactacagttcggtggcggaactttaggccacccgtggggaaatgcgccgggtgctgtagcgaatcgagtagctctagaagcctgtgtacaagctcgtaatgaggggcg---------tgatcttgctcgcgagggtaacgatattattcgtaaagctgccaaatggagtcctgaactagctgctgcttgtgaagtctggaaggaaatcaaatttgaattccaagcaatggatactttgtaa---------------------------------------------------------------------------------------------------------------------------------------------------------------------------------------------------------------------------------------------------------------------------------------------------------------------------------------------------------------------------------------------------------------------------------------------------------------------------------------------------------------------------------------------------------------------------------------------------------------------------------------------------------------------------------------------------------------------------------------------------------------------------------------------------------------------------------------------------------------------------------------------------------------------------------------------------------------------------------------------------------------------------------------------------------------------------------------------------------------------------------------------------------------------------------------------------------------------------actaagtgag-aactttcaaattca-gagaaaccctgg-aat-taaaaaaaatgggc-aatcctgagccaactccttctttcca------aaaggaagaa-taaaaaagggatagg-tgcagagactc-aat-ggaagctgtt-ctaac-aa---atggagttaacggtctt-gcgttgt--------tataagaattc-ttccatcg-aaactccaaaaaggatgaagaataaacct------ata-cgcatacatac-----------------gtaaatataaatactaca--------tctatatt----------------------------------------------------------------------------------------------------------------------------------------------------------------------------------------------------------aa----tgaaatt-caaaa----------------------agaaaatcttgatg------acgacccgaatttttgttt------------------tatga-----ctatg-aaaaaatggaaga------attgttgtgaatcga-tt-----ccaagttgaggaaagaatcgaatattcg---tttagta--aatt----aaaacatctagtcccca--gtctgatagatcttttgaagaaccgat----ccatcggatgagaatgaagatagagtcccattctacgtgtcaatcctgacaacaatgaaatttatagtaagaggaaaatccgtcgactttataaatcgtgagggttcaagtccctctat--------ccccaaaaaagatca--------tttgattctctaactaattctcctct-------ttttttgttaa-cggttc--aaatcaaaattgggtctcttcctcatttactcttctttcacaaaggtatccgagcagaaaagtgt--------ttctcc--------tatcacaag--------------------------tcttgtgttgtgatgtatgatgtaaa-tgatacattgagtagcttggag-caaggagtactcttactc-------atttgaatgattcccaatac----at-------attactcgtactaagacttac-----atacaaagtctt------cttt------atacagggaattccggggcctagataagactttg-----taatacccttt-cac---ctttttaattgacataga-ccccag-ttttctagtaaaatgagtagatgatgcgtagggaat-------------------------------------------------------------------------------------
>Pteroxygonum_denticulatum
---------------------------------------------------------------------------------------------------------------------------------------------------------------------------------------------------------------------------------------------------------------------------------------------------------------------------------------------------------------------------------------------------------------------------------------------------------------------------------------------------------------------------------------------------------------------------------------------------------------------------------------------------------------------------------------------------------------------------------------------------------------------------------------------------------------------------------------------------------------------------------------aatttaggtttaaataggtccattttgttgtcaaataaaaacaaaggttatgacacacaatacagtttactagttgtaaaacgtttagttattcgaatgtatcaacagaattttttgattctttctgttaatgattctaacaaaaatgaatttcttgtgcccaagaaaaatttgcattctcaacatatttcagagggatttgcagctattgcggaaattccattttctatgcgattaatatcttctctagaaggaaaaaaacg------aaaaaaatctcaaaatttacgct-caattcattcaatatttccttttttagaggacaaatttttacgtttaaatta--------------------tgtgttagacatattgctacctcaccctgtcca-tctggaaatcgtggttcaaactattcgttactgggtaaaagat--------------acctcttgtttgcatttattgcgattctttctttatgag--------tattgtaatagtgtta------ttactctaaagagacctgtttccgatttttcaaaaaaaaagaatcaaagattcttattgttcctatataattcctatgtgtgtgaatgcgaatctatcttcgtttttctccgcaaccaactctctcatttacgatcaacatcttacggatcctttct-tgcacgagtctatttctacctaaagttagaacatt-------tagtaaaagtat----ttactaagca---ttggggggttatcttat-----ggttcttcaaggatccttttctgcattatgttaggtatcaaggaaaatg-------------gattctggcttcaagggggacattttt--tctgatgactaaattgaaatattactttgtcaatttctggcaatgtaatttttccctatggttgcaaacaagaagaatctatatcaatcaatcatcaaatcagcccattgactttatgggttttcttttaagtgtgcggctaaatccgtccgtgg-----tacggagtca----aatgttagaaaatgcattcttaatagataatggtatt-----aagaagtttgagaccctagttccgat-----------------------tatgcctctgattgga--------------tcattggctaaagcgaaa---------ttttgtaacgtattcggacatcccattagtaagccggcctgggctgatttatccgattcggatattattcgccga-tttgggcgtatatgtagaaaccttt--------ctcattattacagcggatcttcaaaaaagg-------------------------------------------------------------------------------------------------------------------------------------------------------------------------------------------------------------------------------------------------------------------------------------------------------------------------------------------------------------------------------------------------------------------------------------------------------------------------------------------------------------------------------------------------------------------------------------------------------------------------------------------------------------------------------------------------------------tttcgagtaactcc--------tcaacctggagttccaccagaagaagcaggggccgcggtagctgccgaatc-----------------------------------ttctactggtacatggacagctgtgtggaccgatggact---------------taccagccttgatcgttacaaaggacgat---------gctaccacatcg---------------------------------agccggt-tcctggag------------aagaaactcaatttattgcttatgtagcttacccatta---------------gacctttttgaagaag-----------------------------------------------------------------------------------------gttctgttactaacatgtttacttccattgt----------------------------aggtaatgtatttgggttcaaagccctgcgtgctctacgtttggaggatttgcgaatccctcctgcttatacgaaaa------ctttccaaggcccgcctcat--ggtatccaagtt-----------------------------------gagagggataaattgaacaaatat----------ggacgtcccctattgggatgtactat-taaaccgaaattggggttgtcc-gctaagaactacggtcgagcagtttatgaatgtcttcgtggcggacttgattttaccaaagatgatgaaaacgtgaactcccaaccatttatgcgttggagagaccgtttcttattctgtgccgaagctatttttaaatcacagtctgaaacaggtgaaatcaaaggacattacctgaatgctactgcaggtacatgtgaagaaatgctaaaaagggctgtatttgccagagaattgggagtt---------cctatcgtaatgcatgactacttaacagggggattcacagcaaatactagtttagctcattattgcagagataatggcctacttcttcacatccaccgtgcaatgcatgcagttattgatagacagaaaaatcacggtat------acacttccgtgtactagctaaagccttacgtatgtctggtggagatcatattcattccggtactgtagtaggtaaacttgaaggggaaagggacatcactttagg--ttttgttgatttactacgtgatgactttgttgaaaaagaccgaagtcgcggtatttatttcactcaaccttgggtttccctaccaggtgttattcct-gt-ggcttccgggggta-ttcacgtttggcatatgcccgctctaaccgagatctttggggatgattctgtactacagttcggtggcggaactttaggccacccgtggggaaatgcgccgggtgctgtagcgaatcgagtagctctagaagcctgtgtacaagctcgtaat----------------------------------------------------------------------------------------------------------------------------------------------------------------------------------------------------------------------------------------------------------------------------------------------------------------------------------------------------------------------------------------------------------------------------------------------------------------------------------------------------------------------------------------------------------------------------------------------------------------------------------------------------------------------------------------------------------------------------------------------------------------------------------------------------------------------------------------------------------------------------------------------------------------------------------------------------------------------------------------------------------------------------------------------------------------------------------------------------------------------------------------------------------------------------------------------------------------------------------------------------------------------------------------------------------------g--------------------------------------------------aacctactaagtgag-aactttcaaattca-gagaaaccctgg-aat-taaaaaaaatgggc-aatcctgagccaactcctgctttcca------aaaggaagaa-taaaaaaaggatagg-tgcagagactc-aat-ggaagctgtt-ctaac-aaatgatggagttgactgtctt-gcgttgt--------tataagaattc-ttccatcg-aaactccaaaaagaatgaagaataaacct------ata-agcatacgtac-----------------ttaaatacaaatactata--------tc---ata----------------------------------------------------------------------------------------------------------------------------------------------------------------------------------------------------------ta----taatatt-caatt----------------------taaaaatattgatg------aggacccgaatcttgattt------------------tatga-----ctatg-aaaaaatggaaga------attgctgtgaatcga-tt-----ccaagttgaagaaagaatcgaatattcg---tttagta--aatt----aaagcatttactcccct--gtctgatagatcttttgaaaaaccgac----ccatcggatgagaatgaagatagagtcccattctacgtgtcaatcctgacaacaatgaaatttatagtaagaggaaaatccgtcgactttagaaatcgtgagggttcaagtccctctat--------ccccaaaaagcg-ca--------tttgattctctaactaattatcttct-------ttttttgttaa-cggttt--aaataaaaattgggtctcttcctcatttactcttctgtcacaaaggtatccgagcagaaacgttt--------ttctct--------tatcacaag--------------------------tat------------tgtgatgtaaa-tcaaaca-ttagcagctttgag-caaggagtactc-tactc-------atttgaataattcccaatac----at----atcattactcgtactaagcctcat-----atacaaagtatt------cttt-tcaagatacaggaaatttcaggacctatataagactttg-----taatacccttt-cac---ctttttaattgacataga-ccccag-ttttctagtaaaatgagtagatgatgtgtaaggaat------ggtcgggatag-----------ctcagtg--------------------------------------------------
>Pteroxygonum_giraldii
------------------------------------------------------------------------------------------------------------------------------------------------------------------------------------------------------------------------------------------------------------------------------------------------------------------------------------------------------------------------------------------------------------------------------------------------------------------------------------------------------------------------------------------------------------------------------------------------------------------------------------------------------------------------------------------------------------------------------------------------------------------------------------------------------------------------------------ctatatccacttatctttcaggagtatatttatgcacttgtacatgatcgggatttaggtttaaataggtccattttgttgtcaaatacaaataaaggttgtgacacacaatacagtttactagttgtaaaacgtttagttattcgaatgtatcaacagaatttttttatcctttctgttaatgattctaacaaaaatgaatttcttgtgcccaagaaaaatttgtattctcaacggatttcagagggatttgcagctattgcggaaattccattttctatgcgattaatatcttctctagaaggaaaagaact------aaaaaaatctaaaaatttacgct-caattcattcaatatttccttttttagaggacaaatttttacgtttaaatta--------------------tgtgttagatatattgatacctcaccctgtcca-tctggaaatcttggttcaaactattcgttattgggtaaaagat--------------acctcttgtttgcatttattgcgattctttctttatgag--------tattgtaatagtgtta------ttactctaaagagacctgtttccaacttttcaaaaaaaaagaatcaaagattcttattgttcctatataattcctatgtgtgtgaatgcgaagccatcctcgtttttctccgcaaccaaccctctcatttacgatcaacagcttacggagcctttct-tgcacgagcctatttctacctaaagttagaacatt-------ttgtaaaagtat----ttactaagca---ttggggggttatcttat-----ggttcttcaaggatccttttctgcattatgttaagtatcgaggaaaatg-------------gattctggtttcaagggggacatttct--tttgatgactaaatttaaatattactttgtcaatttctggcaatgtaatttttccctatggttgcaaacaagaagaatctatatcaatcaatcatcaaatcagtccattgactttatgggttttcttttaagtgtgcgactaaatccgtccgtgg-----tacggagtca----aatgttagaaaatgcattcttaatagataatggtatt-----aagaagtttgagaccctagttccaat-----------------------tatgcctctgattgga--------------tcattggttaaagcaaaa---------ttttgtaacgtattcggacatcccattagtaagccggcctgggctgatttatcagattcggatattattcgccgg-tttgggcgtatatgtagaaaccttt--------ctcattattacagcggatcttcaaaaagggggagtttgtat-----cggataaaatatatccttcgactttcttgtgctagaacttt-------------------------------------------------------------------------------------------------------------------------------------------------------------------------------------------------------------------------------------------------------------------------------------------------------------------------------------------------------------------------------------------------------------------------------------------------------------------------------------------------------------------ctggtgttaaagaa-----------------tacaaattgacttattatactcctgactatgaaccccatgatcatg---------atatcttggcagc-----------------------------atttcgagtaactcc--------tcaacctggagttccaccagaagaagcaggggccgcggtagctgccgaatc-----------------------------------ttctactggtacatggacaacggtgtggaccgatggact---------------taccagccttgatcgttacaaaggacgat---------gctaccacatcg---------------------------------agcctgt-tgctggag------------aagaaaatcaatttatcgcttatgtagcttacccatta---------------gacctttttgaagaag-----------------------------------------------------------------------------------------gttctgttactaacatgtttacttccattgt----------------------------gggtaatgtatttgggttcaaagctctgcgtgctttacgtttggaggatttgcgaatccctcctgcgtatacgaaaa------cgttccaaggcccgcctcat--ggtatccaagtt-----------------------------------gagagagataaattgaacaaatac----------ggacgtcccctattgggatgtactat-taaaccgaaattggggttgtcc-gctaagaactacggtcgagcagtttatgaatgtcttcgtggcggacttgattttaccaaagatgatgaaaacgtgaactcccaaccatttatgcgttggagagaccgtttcttattctgtgccgaagctatttttaaatcacagt----------------------------------------------------------------------------------------------------------------------------------------------------------------------------------------------------------------------------------------------------------------------------------------------------------------------------------------------------------------------------------------------------------------------------------------------------------------------------------------------------------------------------------------------------------------------------------------------------------------------------------------------------------------------------------------------------------------------------------------------------------------------------------------------------------------------------------------------------------------------------------------------------------------------------------------------------------------------------------------------------------------------------------------------------------------------------------------------------------------------------------------------------------------------------------------------------------------------------------------------------------------------------------------------------------------------------------------------------------------------------------------------------------------------------------------------------------------------------------------------------------------------------------------------------------------------------------------------------------------------------------------------------------------------------------------------------------------------------------------------------------------------------------------------------------------------------------------------------------------------------------------------------------------------------------------------------------------------------------------------------------------------------actaagtgag-aactttcaaattca-gagaaaccctgg-aataaaaaaaaaatgggc-aatcctgagccaactcctgcttccca------aaagaaagaa-taaaaaaaggatagg-tgcagagactc-aat-ggaagctgtt-ctaac-aa---atggagttgactgtctt-gcgttgt--------tataagaattc-tgccatcg-aaactccaaaaaggatgaagaataaacct------ataccgcatacgtac-----------------ttaaatataaatactata--------tc---ata----------------------------------------------------------------------------------------------------------------------------------------------------------------------------------------------------------ta----taatatt-caatt----------------------taaaaatattgatg------aggacccgaatcttttttt------------------tatga-----ctatg-aaaaaaaggaaga------attgttgtgaatcga-tt-----ccaagttgaagaaagaatcgaaaattcg---tttagta--aatt----aaagcatttactcccct--gtctgatagatcttttgaagaaccgac----ccatcggatgagaatgaagatagagtcccattctacgtgtcaatcctgacaacaatgaaatttatagtaagaggaaaatccgtcgactttataaatcgtgagggttcaagtccctctat--------ccccaaaaagcg-ca--------tttgattctctaaccaattatcctct-------ttttttgttaa-cggttt--aaataaaaattgggtctcttcctcatttactcttctgtcacaaaggtatccgagcagaaaagttt--------ttctct--------tataacaag--------------------------tat------------tgtgatgtaaa-tcaaaca-ttaccagctttgag-caaggagtactc-tacgc-------atttgaatgattcccaatcc----at----atcattactcgtactaaggctcac-----atacaaagtatt------cttt-tcaagatacaggaaatttcagggcctatataaaactt---------------------------tcttaattgacataga-ccccag-ttttctagtaaaatgagtagatgatgcgtagggaat------ggtcgggata---------------------------------------------------------------------
>Fagopyrum_dibotrys
----------------------------------------------------------------------------------------------------------------------------------------------------------------------------------------------------------------------------------------------------------------------------------------------------------------------------------------------------------------------------------------------------------------------------------------------------------------------------------------------------------------------------------------------------------------------------------------------------------------------------------------------------------------------------------------------------------------------------------------------------------------------------------------------------------------------------------------------------------------------------------------------------------------------------------------------------------------------------------------------------------------------------------------------------------------------------------------------------------------------------------------------------------------------------------------------------------------------------------------------ca--------------------tgtgttagatatattgatacctcaccctgtgca-tacgaaaatcttggttcaaactattcgttactgcgtaaaagat--------------atctcctgtttgcatttattgcaattattgctttatgag--------tattgtaacaatggta------ttactctaaagggatcggtttccaatttatcaaaaaataagaatcaaagattcttattgttcctatataattcctatgtgtgtgaatgcgaatccatctttgtttttctccgcaaccagtcctctcatttacgatcaacatcgtacggagcctttct-tgcaagagtctatttctacttaaagttagaacatt-------ttttaaaagtat----ttactaagca---ttttcgggttatcctac-----agttcttcaaggatccttttatgcattatgttaggtatcaaggaaaatg-------------gattctggcttcaagagggacatttct--tctgatgactaaattaaaatattactttgtcaatttctggcaatgtaatttttacctatggttgcaaacaagaagaatctatatcaataaatccttaaatcagcccattgaatttataggttttcttttaagtgtccgactaaacccgtccgtgg-----tacggagtca----aatgttagaaaatgcattcttaatatataatggtatt-----aagaagtttgagaccctagttccaac-----------------------tatgtctctgattgga--------------tccttggctaaagtgaaa---------ttttgtaatgtattaggacatccgattagtaagccagcctgggctgatttatcagattcggatattattcgccga-tttggtcgtatgtgtagaaatcttt--------ctc-----------------------------------------------------------------------------------------------------------------------------------------------------------------------------------------------------------------------------------------------------------------------------------------------------------------------------------------------------------------------------------------------------------------------------------------------------------------------------------------------------------------------------------------------------------------------------------------------------------------------------------------------acttattatactcctgactatgaaccccatgaccatg---------atatcttggcagc-----------------------------atttcgagtaactcc--------tcaacctggagttccaccagaagaagcaggggccgcggtagctgccgaatc-----------------------------------ttctactggtacatggacaactgtgtggaccgatggact---------------taccagccttgatcgttacaaaggacgat---------gctaccacatcg---------------------------------agcctgt-tcctggag------------aagaaaatcaatttattgcttatgtagcttacccatta---------------gacctttttgaagagg-----------------------------------------------------------------------------------------gttctgttactaacatgtttacttccattgt----------------------------ggggaatgtatttgggttcaaagccctgcgtgctctacgtttggaggatttacgaatccctcctgcttatacgaaaa------ctttccaaggcccgcctcat--ggtatccaagtt-----------------------------------gagagagataaattgaacaaatat----------ggacgtcccctattgggatgtactat-taaacctaaattggggttgtct-gctaagaactacggtcgagcagtttatgaatgtcttcgtggcggacttgattttaccaaagatgatgaaaacgtgaactcccaaccatttatgcgttggagagatcgtttcttattctgtgccgaagctctttttaaatcacaagttgaaacaggtgaaatcaaaggacattacttgaatgctactgcaggtacatgcgaagaaatgataaaaagggctgtatttgccagagaattgggagtt---------cctatcgtaatgcatgactacttaacagggggattcactgcaaatactagtttagctcattattgcagagataacggcttacttcttcacatccaccgtgcaatgcatgcagttattgatagacagaaaaaccatggtat------acacttccgtgtactagcaaaagccttacgtctgtctggtggagatcatattcattccggtactgtagtaggtaaacttgaaggggaaagggacatcactttaaggtttttgttgatttactacgtgatgactttgttgaaaaagaccgaagtcgcggtatttatttcactcaaccttgggtttccctacctggtgttattcct-gtgggcttccggtggta-ttcacgtttggcatatgcccgctctaa---------------------------------------------------------------------------------------------------------------------------------------------------------------------------------------------------------------------------------------------------------------------------------------------------------------------------------------------------------------------------------------------------------------------------------------------------------------------------------------------------------------------------------------------------------------------------------------------------------------------------------------------------------------------------------------------------------------------------------------------------------------------------------------------------------------------------------------------------------------------------------------------------------------------------------------------------------------------------------------------------------------------------------------------------------------------------------------------------------------------------------------------------------------------------------------------------------------------------------------------------------------------------------------------------------------------------------------------------------------------------------------------------------------------------------------------------------------------------------------------------------------------------------------------------------cgggt-aatcctgagccaactcctgctttcca------aaag-aagaa-taaatacaggatagg-tgcagagactc-aat-ggaagctgtt-ctaacaaa---atggagttgactgtctt-gcgttgt--------tataagaactc-ttccgtcg-aaactcaaaaaaggatgaagaataaacgt------ata-cgcatacatac-----------------gtcaatataaa---------------------------------------------------------------------------------------------------------------------------------------------------------------------------------------------------------------------------------at----actaaaa-aaaat----------------------gaaaaatattcata------acgacccgactttttattt------------------tatga-----ctatg-aaaaaag-gaaga------attgttatgaatcga-tt-----tcacgatgaagaaagaatcgaatattct---tttagta--aata----aaagcatttacttcccc--gtctgatagatcttttgaaaaaccgat----ccatcggatgagaatgaagatagagtcccattctacgtgtcaatcctgacaacaaagaaatttatagtaagaggaaaatccgtcgactttataaatcgtgagggttcaagtccctctat--------ccccaaaaaagctca--------tttgattctctaactaattctcatct-------ttttttgttaa-cggttc--aaatcaaaattgggtttcttcctcatttactcttctttcacaaaggtatccgagcagaaaagttt--------ttctct--------tatcacaag--------------------------tct------------tgtgatataaa-tcacaca-tgagcggctttgag-caaggagtactc-tactca-tttgaatttgaatgattcccaat-------------------------ctaagacttcc-----atacaaagtctt------c---------ataccgaaaattccggagcctagataagactttg-----taatacccttt-cac---cctttttcttgacataga-ccccag-ttttcta------------------------------------------------------------------------------------------------------------------
>Fagopyrum_esculentum
------------------------------------------------------------------------------------------------------------------------------------------------------------------------------------------------------------------------------------------------------------------------------------------------------------------------------------------------------------------------------------------------------------------------------------------------------------------------------------------------------------------------------------------------------------------------------------------------------------------------------------------------------------------------------------------------------------------------------------------------------------------------------atggaggaattccaaggatatttagaactagatagatcgtggcaagacgattttttatatccacttatcttgcaggaatctatttatgcacttgtacataatcaggatttaggtttcaataggtccattttgttgtcaaa---aaaaaaaggttatgacacaaaatacagtttactagttgtaaaacgtttggttattcgaatgtatcaacagaattttgtgattctttctcttaatcattctaacaaaaatgcattttttgtgcccaacaaaaatttgtattctcaacggatctcagaggtatttgcagttattgcggaaattccggtttctatgcgagtaatgtcttccctaaaaggaaaagaacg------aaaacaatataaaaatttacaat-caattcattcaatatttccttttttagaagacaaattttcacgtttaaacca--------------------tgtgttagacatattgatacctcaccctgtgca-tccgaaaatcttggttcaaactattcgttactgcgtaaaagat--------------atctcctgtttgcatttattgcaattattgctttatgag--------tattgtaataatggta------ttactctaaagggatcggtttctaatttctcaaaaaaaaaaaatcaaagattcttattgttcctatataattcctatgtgtgtgaatgcgaatccatcttcgtttttctccgcaaccggtcctctcatttacgatcaacatcgtacggagcctttct-tgcaagagtctatttctacttaaagttagaacatt-------ttttaaaagtat----ttactaaaca---ttgtagggttatcctac-----agttcttcaaggatccttttatacattatattaggtatcaaggaaaatg-------------gattctggcttcaagagggacatttct--tctgatgactaaatttaaatattactttgtcaatttctggcaatgtcatttttacccatggttgcaaacaagaagaatctatatcaataaatccttaaatcagcccattgactttataggttttcatttaagtgtccgactaaacccgtccgtgg-----tacggagtca----aatgttagaaaatgcattcttaatatataatggtatt-----aagaagtttgagaccctagttccaac-----------------------tatgtctctgattgga--------------tccttggctaaagagaaa---------ttttgtaatgtattaggacatccgattagtaagccagcctgggctgatttatcggattctgatattattcgccga-tttggtcgtatgtgtcgaaatcttt--------ctcattattacagtggatcctcaaaaaagggggggttatat-----cggataaagtatatccttcgactttcttgtgctagaacgttggctcgtaaacataaaagcaccgtgcgtgcttttatgaaaagattaggttcagaattttttgaagaatttttcttcaaggaagaaaaagttatttctttgatcttatcaagagattcttctatttcacgaaggttatataggggacccatttggtattttgatattttttgtattcatgatttggccagtcataatgattga-------------------------------------------------------------------------------------------------------------------------------------------------------------------------------------------------------------------------------------------------------------------------------------------------------------------------------------------------acttattatactcctgactatgaaccccatgaccatg---------atatcttggcagc-----------------------------atttcgagtaactcc--------tcaacctggagttccaccagaagaagcaggggccgcggtagctgccgaatc-----------------------------------ttctactggtacatggacaactgtgtggaccgatggact---------------taccagccttgatcgttacaaaggacgat---------gctaccacatcg---------------------------------agcctgt-tcctggag------------aagaaaaccaatttattgcttatgtagcttacccatta---------------gacctttttgaagagg-----------------------------------------------------------------------------------------gttctgttactaacatgtttacttccattgt----------------------------ggggaatgtatttgggttcaaagccctgcgtgctctacgtttggaggatttacgaatccctcctgcttatacgaaaa------ctttccaaggcccgcctcat--ggtatccaagtt-----------------------------------gagagagataaattgaacaaatat----------ggacgtcccctattgggatgtactat-taaacctaaattggggttgtct-gctaagaactacggtcgagcagtttatgaatgtcttcgtggcggacttgattttaccaaagatgatgaaaacgtgaactcccaaccatttatgcgttggcgagatcgtttcttattctgtgccgaagctctttttaaatcgcaagttgaaacaggtgaaatcaaaggacattacttgaatgctactgcaggtacatgcgaagaaatgataaaaagggctgtatttgccagagaattgggagtt---------cctatcgtaatgcatgactacttaacagggggattcactgcaaatactagtttagctcattattgccgagataacggcttacttcttcacatccaccgtgcaatgcatgcagttattgatagacagaaaaaccatggtat------acacttccgtgtactagcaaaagccttacgtctgtctggtggagatcatattcattccggtactgtagtaggtaaacttgaaggggaaagggacatcactttagg--ttttgttgatttactacgtgatgactttgttgaaaaagaccgaagtcgcggtatttatttcactcaaccttgggtttccctacctggtgttattcct-gt-ggcttccggtggta-ttcacgtttggcatatgcccgctctaaccgagatctttggggatgattctgtattacagttcggtggcggaactttaggccacccgtggggaaatgcgcctggtgctgtcgcgaatcgagtagctctagaagcctgtgtacaagctcgtaacgaggggcg---------tgatcttgctcgcgagggt------------------------------------------------------------------------------------------------------------------------------------------------------------------------------------------------------------------------------------------------------------------------------------------------------------------------------------------------------------------------------------------------------------------------------------------------------------------------------------------------------------------------------------------------------------------------------------------------------------------------------------------------------------------------------------------------------------------------------------------------------------------------------------------------------------------------------------------------------------------------------------------------------------------------------------------------------------------------------------------------------------------------------------------------------------------------------------------------------------------------------------------------------------------------------------------------------------------------------------------------------------------------------------------------------------------------------------actaagtgag-aactttcaaattca-gagaaaccctgg-aa---tcaaaaaacgggt-aatcctgagccaactcctgttttcca------aaagaaagaa-taaatacaggatagg-tgcagagactc-aat-ggaagctgtt-ctaacaaa---atggagttgactgtctt-gcgttgt--------tataagaactc-ttccgtcg-aaactcaaaaaaggatgaagaataaatgt------ata-cgcatacatac-----------------gtcaatataaa---------------------------------------------------------------------------------------------------------------------------------------------------------------------------------------------------------------------------------at----actaaaa-aaaag----------------------aaaaagtcgggtcg------ttatcaatattttttattt------------------tatga-----ctatg-aaaaaag-gaaga------attgttatgaatcga-tt-----tcaagatgaagaaagaatcgaatattcg---tttagta--aatt----caagcatttactccccc--gtctgatagatcttttgaaaaaccgat----ccatcggatgagaatgaagatagagtcccattctacgtgtcaatcctgacaacaaagaaatttatagtaagaggaaaatccgtcgactttataaatcgtgagggttcaagtccctctat--------ccccaaaaaagctca--------tttgattctctaactaattatcatct-------ttttttgttaa-cggttc--aaatcaaaatcgggtttcttcctcattgactcttctttcacaaaggtatccgagcagaaaagttt--------ttctct--------tatcacaag--------------------------tct------------tgtgatataaa-tcacaca-tgagcggctttgag-caaggagtactt-tactca-tttgaatttgaatgattcccaat-------------------------ctaagacttcc-----atacaaagtctt------t---------ataccgaaaattccggagcctagataagactttg-----taatacccttt-cac---cctttttcttgacataga-ccccag-ttttctactaaaatgagtggatgctgcgtcgggaat------ggtcgggata---------------------------------------------------------------------
>Fagopyrum_tataricum
------------------------------------------------------------------------------------------------------------------------------------------------------------------------------------------------------------------------------------------------------------------------------------------------------------------------------------------------------------------------------------------------------------------------------------------------------------------------------------------------------------------------------------------------------------------------------------------------------------------------------------------------------------------------------------------------------------------------------------------------------------------------------atggaggaattccaaggatatttagaactatatagatcgtggcaagacaattttttatatccacttatcttgcaagaatctatttatgcacttgtacataatcaggatttaggtttaaatgggtccattttgttgtcaaa---aaaaaaaggttatgacacaaaatacagtttactagttgtaaaacgtttagttattcgaatgtatcaacagaattttgtgattctttctcttaatgattctaacaaaaatgagttttttgtgcccaacaaaaatttgtattctcaacggatctcagagggatttgcagttcttgcggaaattccattttctatgcgagtaatgtcttccctaaaaggaaaagaacg------aaaacaatatcaaaatttacgat-caattcattcaatatttccttttttagaagacaaattttcacgtttaaacca--------------------tgtgttagatatattgatacctcaccctgtgca-tacgaaaatcttggttcaaactattcgttactgcgtaaatgat--------------atctcctgtttgcatttattgcaattattgctttatgag--------tattgtaacaatggta------ttactctaaagggatcggtttccaatttatcaaaaaataagaatcaaagattcttattgttcctatataattcctatgtgtgtgaatgcgaatccatcttcgtttttctccgcaaccagtcctctcatttacgatcaacatcgtacggagcctttct-tgcaagagtctatttctacttaaagttagaacatt-------ttttaaaagtat----ttactaagca---ttttcgggttatcctac-----agttcttcaaggatccttttatgcattatgttaggtatcaaggaaaatg-------------gattctggcttcaagagggacatttct--tctgatgactaaattgaaatattactttgtcaatttctggcaatgtaatttttacctatggttgcaaacaagaagaatctatatcaataaatccttaaatcagcccattgactttataggttttcttttaagtgtccgactaaacccgtccgtgg-----tacggagtca----aatgttagaaaattcatttttaatatataatggtatt-----aagaagtttgagaccctagttccaac-----------------------tatgtctctgattgga--------------tccttggctaaagcgaaa---------ttttgtaatgtattaggacatccgattagtaacccagcctgggctgatttatcagattcggatattattcgacga-tttggtcgtatgtgtagaaatcttt--------ctcattattacagtggatcctcaaaaaagggggggttatat-----cggataaagtatatccttcgactttcttgtgctagaacgttggctcggaaacataaaagcaccgtgcgtgcttttatgaaaagattaggttcagaattttttgaagaatttttcttcaaggaagaaaaagttatttctttgatcttatcaagagattcttctatttcacgaaggttatataggggacccatttggtattttgatattttttgtattcatgatttggccagtcataatgattga------------------------------------------------------------------------------------------------------------------------------------------------------------------------------------------------------------------------------------a-------tgtcaccacaaacagagact-------------------aaagcaagtgttggattcaaagctggtgttaaagaa-----------------tacaaattgacttattatactcctgactatgaaccccatgaccatg---------atatcttggcagc-----------------------------atttcgagtaactcc--------tcaacctggagttccaccagaagaagcaggggccgcggtagctgccgaatc-----------------------------------ttctactggtacatggacaactgtgtggaccgatggact---------------taccagccttgatcgttacaaaggacgat---------gctaccacatcg---------------------------------agcctgt-tcctggag------------aagaaaatcaatatattgcttatgtagcttacccatta---------------gacctttttgaagagg-----------------------------------------------------------------------------------------gttctgttactaacatgtttacttccattgt----------------------------ggggaatgtatttgggttcaaagccctgcgtgctctacgtttggaggatttacgaatccctcctgcttatacgaaaa------ctttccaaggcccgcctcat--ggtatccaagtt-----------------------------------gagagagataaattgaacaaatat----------ggacgtcccctattgggatgtactat-taaacctaaattggggttgtct-gctaagaactacggtcgagcagtttatgaatgtcttcgtggcggacttgattttaccaaagatgatgaaaacgtgaactcccaaccatttatgcgttggagagatcgtttcttattctgtgccgaagctctttttaaatcacaagttgaaacaggtgaaatcaaaggacattacttgaatgctactgcaggtacatgcgaagaaatgataaaaagggctgtatttgccagagaattgggagtt---------cctatcgtaatgcatgactacttaacagggggattcactgcaaatactagtttagctcattattgcagagataacggcttacttcttcacatccaccgtgcaatgcatgcagttattgatagacagaaaaaccatggtat------acacttccgtgtactagcaaaagccttacgtctgtctggtggagatcatattcattccggtactgtagtaggtaaacttgaaggggaaagggacatcactttagg--ttttgttgatttactacgtgatgactttgttgaaaaagaccgaagtcgcggtatttatttcactcaaccttgggtttccctacctggtgttattcct-gt-ggcttccggtggta-ttcacgtttggcatatgcccgctctaaccgagatctttggggatgattctgtactacagttcggtggcggaactttaggccacccgtggggaaatgcgcctggtgctgtagcgaatcgagtagctctagaagcctgtgtacaagctcgtaacgaggggcg---------tgatcttgctcgcgagggtaacgatattattcgtaaagcggccaaatggagtcctgaactagctgccgcttgcgaagtatggaaggaaatcaaatttgaattccaagcaatggatactttgtaa------------------------------------------------------------------------------------------------------------------------------------------------------------------------------------------------------------------------------------------------------------------------------------------------------------------------------------------------------------------------------------------------------------------------------------------------------------------------------------------------------------------------------------------------------------------------------------------------------------------------------------------------------------------------------------------------------------------------------------------------------------------------------------------------------------------------------------------------------------------------------------------------------------------------------------------------------------------------------------------------------------------------------------------------------------------------------------------------------------------------------------------------------------------------------------ctacggacttaattaggttgagccttagtagggaaacctactaggtgag-aactttcaaattca-gagaaaccctgg-aa---tcaaaaaacgggt-aatcctgagccaactcctgctttcca------aaagaaagaa-taaatacaggatagg-tgcagagactc-aat-ggaagctgtt-ctaacaaa---atggagttgactgtctt-gcgttgt--------tacaagaactc-ttccgtcg-aaactcaaaaaaggatgaagaataaacgt------ata-cgcatacatac-----------------gtcaatataaa---------------------------------------------------------------------------------------------------------------------------------------------------------------------------------------------------------------------------------at----actaaaa-aaaat----------------------gaaaaatattcata------acgacccgactttttcttt------------------tatga-----ctatg-aaaaaag-gaaga------attgttatgaatcga-tt-----tcacgatgaagaaagaatcgaatattct---tttagta--aata----aaagcatttacttcccc--gtctgatagatcttttgaaaaaccgat----ccatcggatgagaatgaagatagagtcccattctacgtgtcaatcctgacaacaaagaaatttatagtaagaggaaaatccgtcgactttataaatcgtgagggttcaagtccctctat--------ccccaaaaaagctca--------tttgattctctaactaattctcatct-------ttttttgttaa-cggttc--aaatcaaaattgggtttcttcctcatttactcttctttcacaaaggtatccgagcagaaaagttt--------ttctct--------tatcacaag--------------------------tct------------tgtgatataaa-tcacaca-tgagcggctttgag-caaggagtactc-tactca-tttgaatttgaatgattcccaat-------------------------ctaagacttcc-----atacaaagtctt------c---------ataccgaaaattccggagcctagataagactttg-----taatacccttt-cac---cctttttcttgacataga-ccccag-ttttctactaaaatgagtggatgctgcgtagggaat------ggtcgggatag-----------ctcagttggta-gagcagaggact--gaaaatcctcgtg------------------
>Fagopyrum_leptopodum
------------------------------------------------------------------------------------------------------------------------------------------------------------------------------------------------------------------------------------------------------------------------------------------------------------------------------------------------------------------------------------------------------------------------------------------------------------------------------------------------------------------------------------------------------------------------------------------------------------------------------------------------------------------------------------------------------------------------------------------------------------------------------atggaggaattccaaggatatttagaactatatagatcttggcaagacgattttttatatccacttatctttcaggaatatatttatgcgcttggacatgatcaggatttaggtttaaataggtccattttgttgtcaaatacaaaagcgggttatgacacaaaatacagtttactagttgtaaaacgtttagttattcgaatgtatcaacagaattttttaattctttctgttaatgattctaacaaaaatgaatttcttgtgcccaagaaaaatttttattcccaacggatctcagagggatttgcagctatttcggaaattccattttctatgcgattaatgtcttccctaaaaggaaaagaacg------aaaaaaatataaaaatttacgat-caattcattcaatatttccttttttagaggacaaattttcacgtttaaacca--------------------tgtgttagatatattgatacctcaccctgtcca-tctggaaatcttggttcaaactattcgttattgggtaaaagat--------------agctcttgtttgcatttattgcgattatttctttatgag--------tattgtaatagtgtta------ttactctaaagggatccatttcctatttttcaaaaaataagaatcaaagattcttattgttcctatataattcctatgtgcgtgaatgtgaatccatcttcgtttttctccgcaacgagtcctctcatttgcgatcaacctcgtacggagtccttct-tgcgcgagtctatttctatctaaagttagaacatt-------tagtaaaagtac----ttactcaaca---ttttcggtttatcctac-----agttcttcaaggatccttttctgcattatgttaggtatcaaggaaaatg-------------gattctggcttcaagggagacatttct--tctgatgacgaaattgaaatattactttgtacatttctggcaatgtaatttttccctatggttacaaacaagaagaatttatatcaataaatcatcaaatcagcccattgactttatgggttttcttttaagtgtccgactaaaccggtccgtgg-----tacggagtca----aatgttagaaaatgtattcttaatagataatggtatt-----aagaagtttgagatcctagttccaat-----------------------tatgtctctgattgga--------------tccttggctaaagcgaaa---------ttttgtaatgtattaggacatcccattagtaagccagcctggtctgatttatcagattctgatattattcgccga-tttgggcgtatgtgtagaaatctgt--------ctcattattacagtggatcctcaaaaaaaggggggttatat-----cggataaagtatatccttcgactttcttgtgctagaacgttggctcgtaaacataaaagcaccgtccgtgcttttttgaaaaggttaggtccagaatttttggaagaattttttattacggaagaaaaagttatttctttgatcttatcaagagattcttctatttcacgaaggttatatagaggacgcatttggtatttggatattttttttattcatgatttggccagtcataatgattga------------------------------------------------------------------------------------------------------------------------------------------------------------------------------------------------------------------------------------a-------tgtcaccacaaacagagact-------------------aaagcaagtgttggattcaaagctggtgttaaagaa-----------------tacaaattgacttattatactcctgactatgaaccccatgaccatg---------atatcttggcagc-----------------------------atttcgagtaactcc--------tcaacctggagttccaccagaagaagcaggggccgcggtagctgccgaatc-----------------------------------ttctactggtacatggacaactgtgtggaccgatggact---------------taccagccttgatcgttacaaaggacgat---------gctaccacatcg---------------------------------agcctgt-tcctggcg------------aagaaagtcaatttattgcttatgtagcttacccatta---------------gacctttttgaagaag-----------------------------------------------------------------------------------------gttctgttactaacatgtttacttccattgt----------------------------gggtaatgtatttgggttcaaagccctgcgtgctctacgtttggaggatttgcgaatccctcctgcttatacgaaaa------ctttccaaggcccgcctcat--ggtatccaagtt-----------------------------------gagagagataaattgaacaaatat----------ggacgtcccctattgggatgtactat-taaaccgaaattggggttgtct-gctaagaactacggtcgagcagtttatgaatgtcttcgtggcggacttgattttaccaaagatgatgaaaacgttaactcccaaccatttatgcgttggagagaccgtttcttattctgtgccgaagctatttttaaatcacaggttgaaacaggggaaatcaaaggacattacttgaatgctactgcaggtacatgcgaagaaatgataaaaagggctgtatttgctagagaattgggagtt---------cctatcgtaatgcatgattacttaacagggggattcactgcaaatactagtttagctcattattgcagagataatggcttacttcttcacatccaccgtgcaatgcatgcagttattgatagacagaaaaatcatggtat------acacttccgtgtactagctaaagccttacgtctgtctggcggagatcatattcattccggtactgtagtaggtaaacttgaaggggaaagggatatcactttagg--ttttgttgatttactacgtgatgactttgttgaaaaagaccgaagtcgcggtatttatttcactcaaccgtgggtttccctgccgggtgttattcct-gt-ggcttccggcggta-ttcacgtttggcatatgcccgctctaactgagatctttggggatgattctgtactacagttcggtggcggaactttaggccacccgtggggaaatgcgccgggtgctgtagcgaatcgagtagctctagaagcttgtgtacaagctcgtaacgaggggcg---------tgatcttgctcgcgagggtaacgatattattcgtaaagctgccaaatggagtcctgaactagcggccgcttgtgaagtatggaaggaaatcaaatttgaattccaagcaatggatactttgtaatccagtaatgtaattatgggtcggtcccttaaattgaattgtaattaaattgtattcggctcaa-------acttttagtaaaaagtttgagccgaata-aagttttgcatagatcttagatctacaagcaaaattctaaataaaaaatagaaaacaaaaaagtttctttggttgtgctggatccacaattaatcctatggatctctaggattggtgtattcttatatatatcccgtagcttagtaccacgtatagcaagtcaagtataagagccccttctacccatcctgtatattgtccttttcttccgtttttttctattacaattgaaaaatttttgatcatatagagtgatacccggattcatacaaaggataatcgtt---------tatttctcacctgttttttgttaataaccctagtgcttttttaggaaatgcaaatttcaaatgactattcatctttttttttaatacaaatagggggaaagagagctctatggaaaaatggtggtttaattcgagattgtctaaggaggagttagaccataggtgtggactaagtaaatcaatgggcagtctggatcctattgacaatgccaatagcaatgaaaatacgagtctaaattttacagaaaaaaacattcatagttggagtaatggttctcgttacaggaatttggatcttttagtcggtatcgaggacattcggaatttaatctatgatgatacttttttagttaggaatagtaagggggaaacttattacatttattttgatattgaaaatgaaattgttgagattgaaaatgatcattctttttctagttcactagaaaaaaaagattctaattatgggaatttgtttaaaaatgacgatacccattatgatctttacatgtacgatactaaatctagtttgaataatcacattaatggttgtattgacagttatcttcattctcaaatacgtattgataattccattttaagtgatagtgacaattacagtgataattacatttttgatgaaaggcagactaccactaagacaaaaggtagggataagaatcttgaggtaactaaaaaatacagtaatttgtggattcaatgtgaaaat------------------------------------------------------------------------------------------------------------------------------------------------------------------------------gcagagactc-aat-ggaagctgtt-ctaacaaa---gcggagttgactgtatt-gcgttgt--------tataagaattc-ttccgtca-aaactcaaaaaaggatgaagaataaacct------ata-tgcatacgtac-----------------gtaaatac------------------------------------------------------------------------------------------------------------------------------------------------------------------------------------------------------------------------------------------taaaaa--aaaaa----------------------taataatattgatg------acaacccggatatttattt------------------tatga-----caaag----------aaga-----------tatgaatcaa-tt-----tcaaattgaaraaaaaattaaatattca---tttattattatta----aaagc---tactcccaa--gtctgatggatcttttaaagaaccgat----ccatcggatgagaatgaagatagagtcccattctacgtgtcaatcctgacaacaatgaaatttatagtaagaggaaaatccgtcgactttataaatcgtgagggttcaagtccctctat--------ccccaaaaaagcgca--------ttcgattctctaactaattatcctct-------ttttttgttaa-cggttc--aaatccaaattgggcctcttcctcattgactcttctttcacaagggtatccgagctgaaaagttt--------ttctct--------tatcacgag--------------------------tct------------tgcgatataaa-tgacaca-tgaacggctttgag-caaggagtactc-tactcattttgaatttgaatgattcccaatac----at----attattactcatactaagacttcc-----atacaaagtctt------cttt-tcaagataccggaaagtccggggcctagataagactttg-----taatccccctt-ccc---cctttttattgacataga-cccccg-ttttctactaaaattcgtagatgatgcgtagggact------ggg----------------------------------------------------------------------------
>Koenigia_alpina
---------------------------------------------------------------------------------------------------------------------------------------------------------------------------------------------------------------------------------------------------------------------------------------------------------------------------------------------------------------------------------------------------------------------------------------------------------------------------------------------------------------------------------------------------------------------------------------------------------------------------------------------------------------------------------------------------------------------------------------------------------------------------------------------------------------------------------------------------------------------------------------gatttagttttaaataggtccgttttgttgtcaaaaaaaaaaggggggtatgacacaaagtacagtttactagttgtaaaacgtttagttattcgaatgtatcaacagaatcattttattctttctgttaatgattttaaccgaaatgaatttattgtacccaagaaaaatttgtattctcaatgtatctcggagggatttgcagctattgcggaaattcccttttctatgcgattaatctcttccctagaaggaaaagaatt------aaaaaaataccaaaatttacgat-caattcattccatctttccttttttagaggacaaattttcacgtttaaatta--------------------tgtgttagatatattgatacctcaccctatcca-tttggaaatcttggttcaaactattcgttactgggtaaaagat--------------atttcctgtttgcatttgttgcgattctttctttatgag--------tattgtaatagtgtta------ttattataaagagatctg---------tttcaaaaaataaaaataaaagattcttcttgttcctatataattactatgtgtttgaatgcgaatccatccttgtttttatacgcaaccaatactctcatttagtatcaacatcttacgaagcttttct-tgcacgagtttatttctacctaaagttagaacatt-------ttgtaaaagtat----gtactaagca---ttttccgggtatcctat-----ggttcttcaaggatccttttatgcattatgttaggtatcaaggaaaatg-------------gattctggcttcaagggggacatttct--tcttatgactaaattgaaatattaccttgtcaatttctggcaatgtaacttttccctatggttacaaccaagaagaatctatatcaatcaatcatcaaataagcccattgactttatgggttttcttttaagtgtgcgactaaatccgtccgtgg-----tacggagtca----aatgttagaaaattcattcgtaatagataatggtatt-----aagaagtttgagaccctagttccaat-----------------------tatgcctatgattgga--------------tcattggctaaagctaaa---------ttttgtaatgtattaggacatcccattagtaagccggcctgggctgatttatccgattctgatattattcgccga-tttgggcgtatgtgtagaaatcttt--------ctcattattacagcggatcttcaaaaaaag---------------------------------------------------------------------------------------------------------------------------------------------------------------------------------------------------------------------------------------------------------------------------------------------------------------------------------------------------------------------------------------------------------------------------------------------------------------------------------------------------------------------------------ct-------------------aaagcgagtgttggattcaaagctggtgttaaagaa-----------------tataaattgacttattatactcctgagtatgaaccgcatgaccatg---------atatcttggcagc-----------------------------atttcgagtaactcc--------tcaacctggagttccaccagaagaagcaggggccgcggtagctgccgaatc-----------------------------------ttcgactggtacatggacaactgtgtggaccgatggact---------------taccagccttgatcgttacaaaggacgat---------gctacaacatcg---------------------------------agcctgt-tccgggag------------aagaaagtcaatttattgcttatgtagcttacccatta---------------gacctttttgaagaag-----------------------------------------------------------------------------------------gttctgttactaacatgtttacttccattgt----------------------------gggtaatgtatttggcttcaaagccctgcgcgctctacgtttggaggatttgcgaatccctcctgcttatacaaaaa------ctttccaaggtccgcctcat--ggtatccaagtt-----------------------------------gaaagagataaattgaacaaatat----------ggacgtcccctattgggatgtactat-taaaccgaaattggggttgtcc-gctaagaactacggtcgagcagtttatgaatgtcttcgtggtggacttgattttaccaaagatgatgaaaacgtaaactcccaaccatttatgcgttggagagaccgtttcttattctgtgccgaagctatttttaaatcacagtctgaaacaggtgaaatcaaaggacattacttgaatgctactgcaggtacatgcgaagaaatgataaaaagagccgtatttgccagagaattgggagtt---------cctatcgtaatgcatgactacttaacagggggattcactgcaaatactagtttagctcattattgcagagataatggcctacttcttcacatacaccgtgcaatgcatgcagttattgatagacagaaaaatcacggtat------ccacttccgtgtcctagcaaaagccttacgtatgtctgggggagatcatattcattctggtactgtagtaggtaaacttgaaggggaaagggacatcactttagg--ttttgttgatttactacgtgatgactttgttgaaaaagaccgaagtcgtggtatttatttcactcaaccttgggtttccctacctggtgttattcct-gt-ggcttccgggggta-ttcacgtttggcatatgcccgcnctaactgagatctttggggatgattctgtcctacagttcggtggcggaactttaggccacccatggggaaatgcgccgggtgctgtagcgaatcgagtagctctagaagcctgtgtacaagctcgtaatgaggggcg---------tgatcttgctcgcgagggtaacgatattattcgtaaagctgccaaatggagtcctgaactagctgccgcttgtgaggtatggaaggaaatcaaatttgaattccagcaatgggatactttgta-------------------------------------------------------------------------------------------------------------------------------------------------------------------------------------------------------------------------------------------------------------------------------------------------------------------------------------------------------------------------------------------------------------------------------------------------------------------------------------------------------------------------------------------------------------------------------------------------------------------------------------------------------------------------------------------------------------------------------------------------------------------------------------------------------------------------------------------------------------------------------------------------------------------------------------------------------------------------------------------------------------------------------------------------------------------------------------------------------------------------------------------------------------------------------------------------------------------------------------------------ttca-gagaaaccctgg-aa--ttaaaaaaatgggc-aatcctgagccaactcctgctttcaa------aaagtaagca-taaaaaaaggatagg-tgcagagactc-aat-ggaagctgtt-ctaac-aa---atggagtttactgtcat-gcgttgtgatatgt-tataagaattc-tttcatat-aaactccaaaaaggatgaagaagaaacct------ata-ggcatacgtac-----------------ttaactagaaatac---------------------------------------------------------------------------------------------------------------------------tat-tactatt-------------------------------------------------------------------atatactatat------att-at----aatatt---------------------------------gatattgatg------acgacccgaatctttattt------------------tatga-----atatg-aacaaataaaata------attattatgaatcga-tt-----ccaagttgaagaaagaatcgaatgttca---tttctta--aatt----aaagcatttactccaca--gtctgatagatcttttgaagaaccgat----ctatcggatgagaatgaagatagagtcccattctacgtgtcaatctcgacaacaatgaaatttatagtaagaggaaaatccgtcgactttataaatcgtgagggttcaagtccctctat--------ccccaaaaaagctca--------tttgattctctaactaattatcctct-------ttttttgttaa-cggctc----aaaaaaatggggtctcttcctc--------------cacaaagggtttcgag--------ttt--------ttctct--------tatcacaagtg------------------------tct------------tgtgatataaa-tgatata-tgaatagctttggg-caaggagtactc-caccc-------atttgaatgattcgcaatac----at----atcattactcgtactaagacttac-----ctacaaag-----------------------------------------------------------taatacccttt-tac---ctttttaattgacataga-ccccag-ttttctagtaaaatgagtagatgatgcgtagggaat------ggtcggg------------------------------------------------------------------------
>Koenigia_forrestii
-----------------------------------------------------------------------------------------------------------------------------------------------------------------------------------------------------------------------------------------------------------------------------------------------------------------------------------------------------------------------------------------------------------------------------------------------------------------------------------------------------------------------------------------------------------------------------------------------------------------------------------------------------------------------------------------------------------------------------------------------------------------------------------------------------------------------------------------------------------------------------------------------------------------------------------------------------------------------------------------------------------------------------------------------------------------------------------------------------------------------------------------------------------------------------------------------------------------------------------------------a--------------------tgtgttagatatattgatacctcaccctatcca-ttttgaaatcttggttcaaactattcgttactgggtaaaagat--------------atttcctgtttgcatttgttgcgattctttctttatgag--------tattgtaatagtgtta------ttattttaaagagatctg---------tttcaaaaaataag------agattcttattgttcctatataattactttgtatttgaatttgaatccatcttcgtttttatacgcaaccaatactctcatttagtatcaacatcttacgaagcctttct-tgtacgagtgtatttctacctaaagttagaacatt-------ttgggaaagtat----atactaagca---ttttcggggtatcctat-----ggttcttaaaggatccttttattcattatgttaggtatcaaggaaaatg-------------gattctgacttcaagggggacccttct--tctgatgactaaaatgaaatattaccttgtcaatttctggcaatataacttttccctatggttaaaaccaataagaatctatataaatcaatcatcaaatcagcccattgactttatgggttttcttttaagtgtgcgaataaactcgtccgtgg-----tacggagtca----aatgttagaaaattcattcgtaatagatcatggtatt-----aataagtttgagaccctagttccaat-----------------------tatgcctattattgga--------------tcattggctaaagctaaa---------ttttgtaacgtattaggacatcccattagtaagccggcctggtctgatttatccgattctgatattattcgacga-tttgggcggatgtgtcgaaatcttt--------ctcattattacagtggatcttcaaaaaaggggagtgtatat-----cgcaa----------------------------------------------------------------------------------------------------------------------------------------------------------------------------------------------------------------------------------------------------------------------------------------------------------------------------------------------------------------------------------------------------------------------------------------------------------------------------------a-------tgttacctcaaacagaaact-------------------aaagcaggtgttggattcaaagctggtgttaaagaa-----------------tataaattgacttattatactcctgactatgaaccgcacgaccatg---------atatcttggcagc-----------------------------atttcgagtaactcc--------tcaaccgggagttccaccagaagaagcaggggccgcggtagctgccgaatc-----------------------------------ttctacgggtacatggacaactgtgtggaccgatggact---------------taccagccttgatcgttacaaaggacgat---------gctacagcatcg---------------------------------agcctgt-tcctggag------------aagaaaatcaatttattgcttatgtagcttacccatta---------------gacctttttgaagaag-----------------------------------------------------------------------------------------gttctgttactaacatgtttacttccattgt----------------------------gggtaatgtatttggcttcaaagccctgcgcgctctacgtttggaggatttgcgaatccctcctgcttatacaaaaa------ctttccaaggcccgcctcat--ggtatccaagtt-----------------------------------gagagagataaattgaacaaatat----------ggacgtcccctattgggatgtactat-taaaccgaaattggggttgtcc-gctaagaacttcggtcgagcagtttatgaatgtcttcgcggtggactggattttaccaaagatgatgaaaacgtaaacttccaaccatttatgcgttggaaaaaccattccttattctgggccgaaactattttaaantcccagtctgaaacaggtgaaatcaaaggacattacttgaatgctactgcaggtacatgcgaagaaatgataaaaagagccgtatttgccagagaattgggagtt---------cctatcgtaatgcatgactacttaacagggggattcactgcaaatactagtttagctcattattgcagagataatggcctacttcttcacatacaccgtgcaatgcatgcagttattgatagacagaaaaatcacggtat------ccacttccgtgtcctagcaaaagccttacgtatgtctggtggagatcatattcattctggtactgtagtaggtaaacttgaaggggaaagggacatcactttagg--ttttgttgatttactacgtgatgactttgttgaaaaagaccgaagtcgtggtatttatttcactcaaccttgggtttccctaccgggtgttattcct-gt-ggcttccgggggta-ttcacgtttggcatatgccggctctaactgagatctttggggatgattctgtcctacagttcggtggcggaactttaggccacccgtggggaaatgcgccgggtgctgtagcgaatcgagtagctctagaagcctgtgtacaagctcgtaatgaggggcg---------tgatcttgctcgcgagggtaacgatattattcgtaaagctgctaaatggagtcctgaactagctgccgcttgtgaggtatggaaggaaatcaaatttgaattccaagcaatggatactttgtaa---------------------------------------------------------------------------------------------------------------------------------------------------------------------------------------------------------------------------------------------------------------------------------------------------------------------------------------------------------------------------------------------------------------------------------------------------------------------------------------------------------------------------------------------------------------------------------------------------------------------------------------------------------------------------------------------------------------------------------------------------------------------------------------------------------------------------------------------------------------------------------------------------------------------------------------------------------------------------------------------------------------------------------------------------------------------------------------------------------------------------------------------------------------------------------------------------------------------------------------------------------aaccttgg-aa--ttaaaaaaatgggc-aatcctgagccaactcctgctttcca------aaagtaagaa-taaaaaacggatagg-tgcagagactcaaat-ggaagctgtt-ctaac-aa---atggagttgactctcag-gcattgtgatatgt-tatatgaattc-ttccatat-aaacttaaaaagggatgaagaagaaacct------ata-ggcatacgtac-----------------ttaattataaatac---------------------------------------------------------------------------------------------------------------------------tat-------------------------------------------------------------------------------------t------att-at----aaatag---------------------------------aatattgatg------acgacccgaatctttattt------------------tatga-----atatg-aacaaataaaata------attattatgaatcga-tt-----tcaagttgaagaaataatctaatattcg---tttctta--aaat----aaagtatttactccaca--gtctgatagatcttttgaagaaccaac----ccgttggatgagaatgaagatagagtcccattctacgtgtcaatctcgacaacaatgaaatttatagtaagaggaaaatccgtcgatttttaaaatcgtgagggttcaagtccctctat--------ccccaaaaaagctca----------------tataactaattctcctct-------ttttttgttaa-cggttc---aaaaataatggggtctcttccga--------------cacaaagggtttcgag--------ttt--------ttctct--------tatcacaagtg------------------------tct------------tgtgatataaa-tgataga-tgaacagctttgag-caaggagtactc-cactc-------atttgaatgatttgcaatac----at----ctcattactcgtactaagacttac-----atacaaag-----------------------------------------------------------taatacccttt-cac---cttggtaattgacataga-ccccag-ttttttagtaaaatgaggatatgatgcgtaggcaag------gcata--------------------------------------------------------------------------
>Koenigia_hookeri
----------------------------------------------------------------------------------------------------------------------------------------------------------------------------------------------------------------------------------------------------------------------------------------------------------------------------------------------------------------------------------------------------------------------------------------------------------------------------------------------------------------------------------------------------------------------------------------------------------------------------------------------------------------------------------------------------------------------------------------------------------------------------------------------------------------------------------------------------------------------------------------------------------------------------------------------------------------------------------------------------------------------------------------------------------------------------------------------------------------------------------------------------------------------------------------------------------------------------------------------------------------------------------------------------------------------------------------------------------------------------------tgcgattctttctttatgag--------tattgtaatagtgtta------ttattataaagagatcgg---------tttcaaaaaataagaataaaagattcttcttgttcctatataattactatgtgtttgaatgcgaatccatccttgtttttatacgcaaccaatactctcatttagtatcaacatcttacgaagcttttct-tgcacgagtctatttctacctaaagttagaacatt-------ttgtaaaagtat----gtactaagca---ttttccgggtatcctat-----ggttcttcaaggatccttttatgcattatgttaggtatcaaggaaaatg-------------gattctggcttcaagggggacatttct--tctgatgactaaattgaaatattaccttgtcaatttctggcaatgtaacttttccctatggttacaaccaagaagaatcaatatcaatcaatcatcaaataagcccattgactttatgggttttcttttaagtgtgcgactaaatccgtccgtgg-----tacggagtca----aatgttagaaaattcattcgtaatagataatggtatt-----aagaagtttgataccctagttccaat-----------------------tatgcctatgattgga--------------tcattggctaaagctaaa---------ttttgtaacgtattaggacatcccattagtaagccggcctgggctgatttatccgattctgatattattcgccga-tttgggcgtatgtgtagaaatcttt--------ctcattattacagcggatcttcaaaaaaag--------------------------------------------------------------------------------------------------------------------------------------------------------------------------------------------------------------------------------------------------------------------------------------------------------------------------------------------------------------------------------------------------------------------------------------------------------------------------------------------------------------------------------------------------------------------------------------------------------------------acttattatactcctgagtatgaaccgcatgaccatg---------atatcttggcagc-----------------------------atttcgagtaactcc--------tcaacctggagttccaccagaagaagcaggggccgcggtagctgccgaatc-----------------------------------ttctactggtacatggacaactgtgtggaccgatggact---------------taccagccttgatcgttacaaaggacgat---------gctacaacatcg---------------------------------agcctgt-tcctggag------------aagaaaatcaatttattgcttatgtagcttacccatta---------------gacctttttgaagaag-----------------------------------------------------------------------------------------gttctgttactaacatgtttacttccattgt----------------------------gggtaatgtatttggcttcaaagccctgcgcgctctacgtttggaggatttgcgaatccctcctgcttatacaaaaa------ctttccaaggtccgcctcat--ggtatccaagtt-----------------------------------gaaagagataaattgaacaaatat----------ggacgtcccctattgggatgtactat-taaaccgaaattggggttgtcc-gctaagaactacggtcgagcagtttatgaatgtcttcgtggtggacttgattttaccaaagatgatgaaaacgtaaactcccaaccatttatgcgttggagagaccgtttcttattctgtgccgaagctatttttaaatcacagtctgaaacaggtgaaatcaaaggacattacttgaatgctactgcaggtacatgcgaagaaatgataaaaagagccgtatttgccagagaattgggagtt---------cctatcataatgcatgactacttaacagggggattcactgcaaatactagtttagctcattattgcagagataatggcctacttcttcacatacaccgtgcaatgcatgcagttattgatagacagaaaaatcacggtat------ccacttccgtgtcctagcaaaagccttacgtatgtctgggggagatcatattcattctggtactgtagtaggtaaacttgaaggggaaagggacatcactttagg--ttttgttgatttactacgtgatgactttgttgaaaaagaccgaagtcgtggtatttatttcactcaaccttgggtttccctacctggtgttattcct-gt-ggcttccgggggta-ttcacgtttggcatatgcccgctctaactgagatctttggggatgattctgtcctacagttcggtggcggaactttaggccacccgtggggaaatgcgccgggtgctgtagcgaatcgagtagctctagaagcctgtgtacaagctcgtaatgaggggcg---------tgatcttgctcgcgagggt---------------------------------------------------------------------------------------------------------------------------------------------------------------------------------------------------------------------------------------------------------------------------------------------------------------------------------------------------------------------------------------------------------------------------------------------------------------------------------------------------------------------------------------------------------------------------------------------------------------------------------------------------------------------------------------------------------------------------------------------------------------------------------------------------------------------------------------------------------------------------------------------------------------------------------------------------------------------------------------------------------------------------------------------------------------------------------------------------------------------------------------------------------------------------------------------------------------------------------------------------------------------------------------------------------------------------------------------------------ttca-gagaaaccctgg-aa--ttaaaaaaaagggc-aatcctgagccaactcctgctttcca------aaaataagca-taaaaaagggatagg-tgcagagactc-aat-ggaagctgtt-ctaac-aa---atcgagttgactgtcat-gcgttgtgatatgt-tataagaattc-ttccatat-aaactccaaaaaggatgaagaagaaacct------ata-ggcatacgtac-----------------ttaactataaatac---------------------------------------------------------------------------------------------------------------------------tat-------------------------------------------------------------------------------------t------act-at----aaatat---------------------------------aatattgat------------------------------------------------------------------------------------------------------------------------------------------------------------------------------atagatcttttcaagaaccgat----ccgtcggatgagaatgaagatagagtcccattctacgtgtcaatctcgacaacaatgaaatttatagtaagaggaaaatccgtcgactttataaatcgtgagggttcaagtccctctat--------cccccaaaaagctca--------tttgattctct------ttatcctct-------ttttttgttaa-cggtta---aaaaaaaatggggtctcttccga--------------cacaaagggtttcgag--------ttt--------ttctct--------tatcacaagtg------------------------tct------------tgtgatataaa-tgataga-tgaacagtgttgag-caaggagtactc-cactc-------atttgaatgatttgcaatac----atatcaatcattactcgtactaagacttac-----atacaaag-----------------------------------------------------------taatacccttt-cac---ctttttaattgac--------------------------------------------------------------------------------------------------------------------------------------
>Koenigia_islandica
gcggctaggttcttttacgcatttggatgaagcaagtaattcgtccataccatcggtagagtttgtaagaccacgactgatcctgaaaagaattaatggaaaaaagagcatgtcgtatcaatgtataattatgaattcctttcgttc-tacgaattcaactaaagtttttgtaacgagttaataaaataaaaacttaaggaattcgaggttgggtcgattgaatacatggatcgagccttatggcgctaattgtatgtaa--aaaaagcaacgagcttatgttcttaa--ggaacaattacccgcgcgctaattaaacgttaaaaaaggattagtgactcgtgcgggaaagacttttccaagagtgtcttaccaattttttagtgaatcctaactattagccattttatattttattatatttgattctaaaataaaatggcgcttaatgtgtaaaagaaacagtatattgataaggata----ttttttcccaaatcaaaagagcgattgggttg-ataaaataaaacatttctaaccatctagttatcctataa------ctat-----aaagaaatctattaggatggaaaaaaatagag-gtccgtttctgagtttacttgtctccgaggtatctatctattttttggactagaataccttgttttgactatatcgcactatgtatgtattattttaaaatccacgaaactctctacttttccttttgtttcagggctcgttttatatggaggaatttcaaggatatttagaactagacatagcttggcaagatgattttttatatccacttatatttcaggaatatatttatgcacttgtacatgatcagtatttagggttaaataggtcaattctttttttaaaaaaaaagaaagggtatgacacaaagtacagtttactagttgtaaagcgtttagttattcgaatgtataaacagaatcagtttattctttctattaatgattttaacagaaatgaatttcgtgtacccaataaaaatttttattctcaatggatctcggaggggtttgccgctattgcggaaattccattttctatgcgattaatatcttacctaaaaggaaaagaatt------aaaaaactaccaaaatttacgat-caattcattccctatttccttttttagaggataaattttcacggttaaatta--------------------tgtgttagatatattgatacctcaccctatcca-ttttgaaatcttggttcaaactattcgttactgggtaaaagat--------------atttcctgtttgcatttgttgcgattttttctttatgag--------tattgtaatagtgtta------ttattttaaagagatctg---------tttcaaaaaataag------agattcttattgttcctatataattactttgtatttgaatttgaatccatcttcgtttttatacgcaaccaatactctcatttagtatcaacatcttacgaagcctttct-agtacgagtgtatttctacctaaagttagaacatt-------ttgagaaagtat----atactaagcg---ttttcagggtatcctat-----ggttcttaaaggatccttttattcattatgttaggtatcaaggaaaagg-------------tattctaacttcaaggggtacccttct--tctgatgactaaaatgaaatattaccttgtaaatttctggcaagagaacttttccctatggttaaaaccaataagaatctatataaatcaatcatcaaatcagcccattgactttatgggttttcttttcagtgtgggaataaactcgtcaatgg-----tacggagtca----aatgttagaaaattcattcgtaatagatcatggtatt-----aataagtttgagaccctagttccaat-----------------------tatgcctattattgga--------------tcattggctaaagctaaa---------ttttgtaacgtattaggacatcccattagtaagtcggcttggtctgatttatccgattctgatattattcgacga-tttgggcggatgtgtcgaaatcttt--------ctcattattacagtggatcttcaaaaaaggggagtttatat-----cgcataaaatatatacttcgactttcttgtgctcgaacattagctcgtaaacataaaagcaccgtacgcgcttttttgaaaagattagggtcagaatttttggaagaattttttatcaacgaagaaaaagtgctttctttggtcttatcacgagattcttctatttatcgaaggttatacagaggtcgcctttggtatttagatattttttgtattcatgatttggccagtcataatgattga------tctttattatgaaactatctaattgaaa------------------taaaaattatagtaaaaaaattttataaataaga---------catttacagtttgaaatgttcatgcagtaggatttgaatcaactgagtattcaac-ttgcagcgaggaaagtaacggggttttagatgtgtccatagggaaagctgtgtgcaatgaaaaatgcaagcacg--g-------------------------------------------------------------------------------------------------------------acttattatactcctgagtatgaaccccatgatcatg---------atatcttggcagc-----------------------------atttcgagtaactcc--------tcaacctggagttccgccagaagaagcaggggccgcggtagctgccgaatc-----------------------------------ttctactggtacatggacaaccgtgtggaccgatggact---------------taccagccttgatcgttacaaaggacgat---------gctacgacatcg---------------------------------agcctgt-tcctggag------------aagaaaatcaatttattgcttatgtagcttacccatta---------------gacctttttgaagaag-----------------------------------------------------------------------------------------gttctgttactaacatgtttacttccattgt----------------------------gggtaatgtatttgggttcaaagccctgcgtgctcttcgtttggaggatttgcgaatccctcctgcttatacgaaaa------ctttccaaggcccgcctcat--ggtatccaagtt-----------------------------------gagagagataaattgaacaaatat----------ggacgtcccctattgggatgtactat-taaaccgaaattggggttgtcc-gctaagaactacggtcgggcagtttatgaatgccttcgtggcggacttgattttaccaaagatgatgaaaacgtgaactcccaaccatttatgcgttggagagaccgtttcttattctgtgccgaagctatttttaaatcacagtgcgaaacaggtgaaatcaaaggacattacttgaatgctactgcaggtacatgcgaagaaatgataaaaagggctgtatttgccagagaattgggagtt---------cctatcgtaatgcatgactacttaaccgggggattcactgcaaatactagtttagctcattattgcagagataatggcctacttcttcacattcaccgcgcaatgcatgcagttattgatagacagaaaaatcacggtat------gcacttccgtgtactagctaaagctttacgtatgtctggtggagatcatattcatgccggtactgtagtaggtaaacttgaaggggaaagggacattactttagg--gtttgttgatttactacgtgatgactttgttgaaaaagaccgaagtcgtggtatttatttcactcaaccttgggtttccatgcccggtgttattcct-gt-ggcttccgggggta-ttcacgtttggcatatgcccgctctaaccgagatctttggggatgattctgtactacagttcggtggcggaactttaggccacccatggggaaatgcgccgggtgctgtagcgaatcgagtacctctagaagcctgtgtacaagctcgtaatgaggggcg---------tgatcttgctcgcgagggt-----------------------------------------------------------------------------------------------------------------------------------------------------------------------------------------------------------------------------------------------------------------------------------------------------------------------------------------------------------------------------------------------------------------------------------------------------------------------------------------------------------------------------------------------------------------------------------------------------------------------------------------------------------------------------------------------------------------------------------------------------------------------------------------------------------------------------------------------------------------------------------------------------------------------------------------------------------------------------------------------------------------------------------------------------------------------------------------------------------------------------------------------------------------------------------------------------------------------------------------------------------------------------------------------------------------------------------------------------------------------------------aaaaatgggc-aatcctgagccaactcctgctttcca------aaagtaagaa-taaaaaacggatagg-tgcagagactc-aac-ggaagctggt-ctaac-aa---atggagttgcctctcag-gcattgtgatatgt-tatatgaattc-ttccatac-aaacttaaaaagggatgaagaagaaacct------ata-ggcatacctat-----------------ttaattataaatac---------------------------------------------------------------------------------------------------------------------------tat-------------------------------------------------------------------------------------t------att-at----aaatag---------------------------------aatattgatg------acgacccgaatctttattt------------------tatga-----atatg-aacaaataaaata------attattatgaatcga-tt-----tcaagttgaagaaataatataatattcg---tttatta--aaat----aaagtatttactccaca--gtctgatagatcttttgaggaaccaac----ccgttggatgagaatgaagatagagtcccattctacgtgtcaatctcgacaacaatgaaatttatagtaagaggaaaatccgtcgattttaaaaatcgtgagggttcaagtccctctat--------ccccaaaagagctca----------------tataactaattctcctct-------ttttttgttaa-cggttc---aaaaagaatggggtctcttccgg--------------cacaaagggtttcgag--------ttt--------ttctct--------tatcacaaacacaagtgtcttatgatataaatgattct------------tatgatataaa-tgataga-tgaacggttttgag-caaggagtactc-cactc-------atttgaatgatttgcaatac----at----ctcatt----------agacttac-----atacaaag-----------------------------------------------------------taatacccttt-cac---cttagtaattgacataaacccccag-ttttttagtaaactgaggatatgatgcgtaggcaag-------------------------------------------------------------------------------------
>Koenigia_mollis
------------------------------------------------------------------------------------------------------------------------------------------------------------------------------------------------------------------------------------------------------------------------------------------------------------------------------------------------------------------------------------------------------------------------------------------------------------------------------------------------------------------------------------------------------------------------------------------------------------------------------------------------------------------------------------------------------------------------------------------------------------------------------------------------------------------gcttggca-gatgattttttatatccncttatatttcaggaatatatttatgcacttgtacatgatcaggatttaggattaaataggtccgttttgttgtcaaataaaacgaaagggtatgacacaaagtacagtttactagttgtaaaacgtttagttattcgaatgtatcaacagaatcattttattctttctgttaataattttaacagaaatgaatttcttgtacccaagaagaatttttattctcgatggatctcggagggatttgcagctattgcggaaattccattttctaggcgattaataccttccctagacggaaaagaatt------aaaaaaatacaaaaatttacgat-caattcattccatctttccttttttagaggacaaattttcacgtttaaatta--------------------tgtgttagatatattgatacctcaccctatcca-ttttgcaatcttggttcaaactattcgttactgggtaaaagat--------------atttcctgtttgcatttgttgcgattctttctttatgag--------tattgtaatagtgtta------ttattataaagagatctg---------tttcaaaaaataag------agattcttcttgttcctatataattactttgtgtttgaatgcgaatccatcttcgtttttatacgcaaccaatactctcatttagtatcaacatcttacnaagcctttct-tgcacgantctatttctacctaaagntagaacatt-------ttgtaaaantat----gtactaagca---ttttncgggtatcctat--------------------------------------------------------------------------------------------------------------------------------------------------------------------------------------------------------------------------------------------------------------------------------------------------------------------------------------------------------------------------------------------------------------------------------------------------------------------------------------------------------------------------------------------------------------------------------------------------------------------------------------------------------------------------------------------------------------------------------------------------------------------------------------------------------------------------------------------------------------------------------------------------------------------------------------------------------------------------------------------------------------------------------------------------------------------------------------------------------------------------------------------------------------gttaangaa-----------------tataaattgacttattatactcctgagtatgaaccgcatgaccatg---------atatcttagcagc-----------------------------atttcgagtaactcc--------tcaacctggagttccaccagaagaagcaggggccgcggtagctgccgaatc-----------------------------------ttctactggtacatggacagctgtgtggaccgatggact---------------taccagccttgatcgttacaaaggacgat---------gctacaacatcg---------------------------------agcctgt-tcctggag------------aagaaactcaatttattgcttatgtagcttacccatta---------------gacctttttgaagaag-----------------------------------------------------------------------------------------gttctgttactaacatgtttacttccattgt----------------------------gggtaatgtatttggcttcaaagccctgcgcgctctacgtttggaggatttgcgaatccctcctgcttatacaaaaa------ctttccaaggtccgcctcat--ggtatccaagtt-----------------------------------gagagagataaattgaacaaatat----------ggacgtcccctattgggatgtactat-taaaccgaaattggggttgtct-gctaagaactacggtcgagcagtttatgaatgtcttcgtggtggacttgattttaccaaagatgatgaaaacgtaaactcccaaccatttatgcgttggagagaccgtttcttattctgtgccgaagctatttttaaatcacagtctgaaacaggtgaaatcaaaggacattacttgaatgctactgcaggtacatgcgaagaaatgataaaaagagccgtatttgccagagaattgggagtt---------cctatcgtaatgcatgactacttaacagggggattcactgcaaatactagcttagctcattattgcagagataatggcctacttcttcacatacaccgtgcaatgcatgcagttattgatagacagaaaaatcacggtat------ccacttccgtgtcctagcaaaagccttacgtatgtctggtggagatcatattcatgctggtactgtagtaggtaaacttgaaggggaaagggacatcactttagg--ttttgttgatttactacgtgatgactttgttgaaaaagaccgaagtcgtggtatttatttcactcaaccttgggtttccctaccgggtgttattcct-gt-ggcttccgggggta-ttcacgtttggcatatgcccgctctaactgagatctttggggatgattctgtcctacagttcggtggcggaactttaggacacccgtggggaaatgcgccgggtgctgtagcgaatcgagtagctctagaagcctgtgtacaagctcgtaatgaggggcg---------tgatcttgctcgcgagggtaacgatattattcgtaaagctgccaaatggagtcctgaactagctgccgct-----------------------------------------------------------------------------------------------------------------------------------------------------------------------------------------------------------------------------------------------------------------------------------------------------------------------------------------------------------------------------------------------------------------------------------------------------------------------------------------------------------------------------------------------------------------------------------------------------------------------------------------------------------------------------------------------------------------------------------------------------------------------------------------------------------------------------------------------------------------------------------------------------------------------------------------------------------------------------------------------------------------------------------------------------------------------------------------------------------------------------------------------------------------------------------------------------------------------------------------------------------------------------------taagtgat-aattttcaaattca-gagaaaccctgg-aa--ttaaaaaaatgggc-aatcctgagccaactcctgctttcca------aaagtaagca-taaaaaaaggatagg-tgcagagactc-aat-ggaagctgtt-ctaac-aa---atggagttgactgtcat-gcgttgtgatatgt-tataagaattc-ttccataa-aaattccaaaaaggatgaagaagaaacct------cta-ggcatacgtac-----------------ttaactataaatac---------------------------------------------------------------------------------------------------------------------------tatatac-------------------------------------------------------------------------------tat------aat-at----aaatat---------------------------------aatattgatg------acgacccgaatctttattt------------------tatga-----atatg-aacaaataaaata------attattatgaatcga-tt-----ccaagttgaagaaagaatcgaatattcg---tttctta--aatt----aaagcatttactccaca--gtctgatagatcttttgaagaaccgat----ccgtcggatgagaatgaagatagagtcccattctacgtgtcaatctcgacaacaatgaaatttatagtaagaggaaaatccgtcgactttataaatcgtgagggttcaagtccctctat--------ccccaaaaaagctca--------tttgattctgtaactaattatcctct-------ttttttgttaa-cggttc---aaaaaaaatggggtctcttccga--------------cgcaaagggtttcgag--------ttt--------ttctct--------tatcacaagtg------------------------tct------------tgtgatataaa-tgataga-tgaatagctttgag-caaggagtactc-cactc-------agttgaatgatttgcaatac----at----ctcattactcgtactaagacttac-----atacaaag-----------------------------------------------------------taatacccttt-cac---ctttttcattgacataga-ccccag-ttttctagtaaaatgagtagatgatgcgtaggcagt------ggtc---------------------------------------------------------------------------
>Koenigia_polystachya
--------------------------------------------------------------------------------------------------------------------------------------------------------------------------------------------------------------------------------------------------------------------------------------------------------------------------------------------------------------------------------------------------------------------------------------------------------------------------------------------------------------------------------------------------------------------------------------------------------------------------------------------------------------------------------------------------------------------------------------------------------------------------------------------------------------------------------------------------------------------------------------------------------------------------------------------------------------------------------------------------------------------------------------------------------------------------------------------------------------------------------------------------------------------------------------------------------------------------------------------------------------------------------------------------------------------------------------------------------------------------------------attctttctttatgag--------tattgtaatagtgtta------ttattctaaagagatctg---------tttcacaaaataagaataaaagattcttattgttcctatataattactatgtgtgtgaatgcgaatccatcttcgtttttatccgcaaccaatcctctcatttaggatcaacatcttacgaagcctttct-tgcacgagtctatttctacctaaagttagaacatt-------ttgtaaaagtat----gtactaagca---ttttccggttatcctat-----ggttcttcaaggatccttttatgcattatgttaggtatcaaggaaaatg-------------gattctggcttcaagggggacatttct--tctgatgactaaattgaaatattaccttgtaaatttctggcaatggaacttttccctatggttacaaccaagaagaatctatatcaatcaatcatcaaatcagcccatttactttatgggttttcttttaagtgggcgactaaatccgtccgtgg-----tacggagtca----aatgttagaaaattcattcgtaatagataatggtatt-----aagaagtttgagaccctagttccaat-----------------------tatgcctatgattgga--------------tcgttggctaaagctaaa---------ttttgtaacgtattaggacatcccatcagtaagccggcctgggctgatttatccgattctgatattattcgccga-tttg----------------------------------------------------------------------------------------------------------------------------------------------------------------------------------------------------------------------------------------------------------------------------------------------------------------------------------------------------------------------------------------------------------------------------------------------------------------------------------------------------------------------------------------------------------------------------------------------------------------------gagtgttggattcaaagctggtgttaaagaa-----------------tataaattgacttattatactcctgactatgaaccgcatgaccatg---------atatcttggcagc-----------------------------atttcgagtaactcc--------tcaacctggagttccaccagaagaagcaggggccgcggtagctgccgaatc-----------------------------------ttctactggtacatggacaactgtgtggaccgatggact---------------taccagccttgatcgttacaaaggacgat---------gctacaacatcg---------------------------------agcctgt-tcctggcg------------aagaaagtcaatttattgcttatgtagcttacccatta---------------gacctttttgaagaag-----------------------------------------------------------------------------------------gttctgttactaacatgtttacttccattgt----------------------------gggtaatgtatttgggttcaaagccctgcgcgctctacgtttggaggatttgcgaatccctcctgcttatacaaaaa------ctttccaaggtccgcctcat--ggtatccaagtt-----------------------------------gagagagataaattgaacaaatat----------ggacgtcccctattgggatgtactat-taaaccgaaattggggttgtcc-gctaagaactatggtcgagcagtttatgaatgtctt-----------------------------------------------------------------------------------------------------------------------------------------------------------------------------------------------------------------------------------------------------------------------------------------------------------------------------------------------------------------------------------------------------------------------------------------------------------------------------------------------------------------------------------------------------------------------------------------------------------------------------------------------------------------------------------------------------------------------------------------------------------------------------------------------------------------------------------------------------------------------------------------------------------------------------------------------------------------------------------------------------------------------------------------------------------------------------------------------------------------------------------------------------------------------------------------------------------------------------------------------------------------------------------------------------------------------------------------------------------------------------------------------------------------------------------------------------------------------------------------------------------------------------------------------------------------------------------------------------------------------------------------------------------------------------------------------------------------------------------------------------------------------------------------------------------------------------------------------------------------------------------------------------------------------------------------------------------------------------------------------------------------------------------------------------------------------------------------------------------------------------------------------------------------------aaccctgg-aa--ttaaaaaaatgggc-aatcctgagccaactcctgctttcca------aaaataagca-taaaaaagggatagg-tgcagagactc-aat-ggaagctgtt-ctaac-aa---atggagttgactgtcat-gcgttgtgatatgt-tataagaattc-ttccatat-aaactccaaaaaggatgaagaagaaacct------ata-ggcatacgtac-----------------ttaactataaatac---------------------------------------------------------------------------------------------------------------------------tat-------------------------------------------------------------------------------------t------act-at----aaatat---------------------------------aatattgat------------------------------------------------------------------------------------------------------------------------------------------------------------------------------atatatcttttgaagaaccgat----ccgtcggatgagaatgaagatagagtcccattctacgtgtcaatctcgacaacaatgaaatttatagtaagaggaaaatccgtcgactttataaatcgtgagggttcaagtccctctat--------ccccaaaaaagctca--------tttgattctctaactaattatcctct-------ttttttgttaa-cggttc---aaaaaaaatggggtctcttccga--------------cacaaagggtttcgag--------ttt--------ttctct--------tatcacaagtg------------------------tct------------tgtgatataaa-tgataga-tgaacagcgttgag-caaggagtactc-cactc-------atttgaatgatttgcaatac----at----atcattactcgtactaagacttac-----atacaaag-----------------------------------------------------------taatacccttt-cac---ctttttaattgacataga-ccccag-ttttatagtaaaatgagtagatgatgcgtaggcagt------ggtcg--------------------------------------------------------------------------
>Koenigia_nummulariifolia
----------------------------------------------------------------------------------------------------------------------------------------------------------------------------------------------------------------------------------------------------------------------------------------------------------------------------------------------------------------------------------------------------------------------------------------------------------------------------------------------------------------------------------------------------------------------------------------------------------------------------------------------------------------------------------------------------------------------------------------------------------------------------------------------------------------------------------------------------------------------------------------------------------------------------------------------------------------------------------------------------------------------------------------------------------------------------------------------------------------------------------------------------------------------------------------------------------------tttttagaggataaattttcacgtttaaatta--------------------tgtgttagatatattgatacctcaccctatcca-ttttgaaatcttggttcaaactattcgttactgggtaaaagat--------------atttcctgtttgcatttgttgcgattctttctttatgag--------tattgtaatagtgtta------ttattttaaagagatctg---------tttcaaaaaataag------agattcttattgttcctatataattactttgtatttgaatttgaatccatcttcgtttttatacgcaaccaatactctcatttagtatcaacatcttacgaagcctttct-tgtacgagtgtatttctacctaaagttagaacatt-------ttgggaaagtat----atactaagca---ttttcagggtatcctat-----ggttcttaaaggatccttttattcattatgttaggtatcaaggaaaatg-------------gattctgacttcaagggggacccttct--tctgatgactaaaatgaaatattaccttgtcaatttctggcaatataacttttccctatggttaaaaccaataagaatctatataaatcaatcatcaaatcagcccattgactttatgggttttcttttaagtgtgcgaataaactcgtccgtgg-----tacggagtca----aatgttagaaaattcattcgtaatagatcatggtatt-----aataagtttgagaccctagttccaat-----------------------tatgcctattattgga--------------tcattagctaaagctaaa---------ttttgtaacgtattaggacatcccattagtaagccggcctggtctgatttatccgattctgatattattcgacga-tttgggcggatgtgtcgaaatcttt--------ctc--------------------------------------------------------------------------------------------------------------------------------------------------------------------------------------------------------------------------------------------------------------------------------------------------------------------------------------------------------------------------------------------------------------------------------------------------------------------------------------------------------------------------------------------------------------------------------------------------------------------------------------------atgacttattatactcctgactatgaaccgcacgaccatg---------atatcttggcagc-----------------------------atttcgagtaactcc--------tcaaccgggagttccaccagaagaagcaggggccgcggtagctgccgaatc-----------------------------------ttctacgggtacatggacaactgtgtggaccgatggact---------------taccagccttgatcgttacaaaggacgat---------gctacagcatcg---------------------------------agcctgt-tcctggag------------aagaaaatcaatttattgcttatgtagcttacccatta---------------gacctttttgaagaag-----------------------------------------------------------------------------------------gttctgttactaacatgtttacttccattgt----------------------------gggtaatgtatttggcttcaaagccctgcgcgctctacgtttggaggatttgcgaatccctcctgcttatacaaaaa------ctttccaaggcccgcctcat--ggtatccaagtt-----------------------------------gagagagataaattgaacaaatat----------ggacgtcccctattgggatgtactat-taaaccgaaattggggttgtcc-gctaagaactacggtcgagcagtttatgaatgtcttcgcggtggactggattttaccaaagatgatgaaaacgtaaactcccaaccatttatgcgttggagagaccgtttcttattctgtgccgaagctatttttaaatcacagtctgaaacaggtgaaatcaaaggacattacttgaatgctactgcaggtacatgcgaagaaatgataaaaagagccgtatttgccagagaattgggagtt---------cctatcgtaatgcatgactacttaacagggggattcactgcaaatactagtttatcgcattattgcagagataatggcctacttcttcacatacaccgtgcaatgcatgcagttattgatagacagaaaaatcacggtat------ccacttccgtgtcctagcaaaagccttacgtatgtctggtggagatcatattcattctggtactgtagtaggtaaacttgaaggggaaagggacatcactttagg--ttttgttgatttactacgtgatgactttgttgaaaaagaccgaagtcgtggtatttatttcactcaaccttgggtttccctaccgggtgttattcctggt-ggcttccgggggta-ttcacgtttggcatatgccggctctaa--------------------------------------------------------------------------------------------------------------------------------------------------------------------------------------------------------------------------------------------------------------------------------------------------------------------------------------------------------------------------------------------------------------------------------------------------------------------------------------------------------------------------------------------------------------------------------------------------------------------------------------------------------------------------------------------------------------------------------------------------------------------------------------------------------------------------------------------------------------------------------------------------------------------------------------------------------------------------------------------------------------------------------------------------------------------------------------------------------------------------------------------------------------------------------------------------------------------------------------------------------------------------------------------------------------------------------------------------------------------------------------------------------------------------------------------------------------------------------tgagccttagtatggaaacctactaagtgat-aattttaaaattca-gagaaaccctgg-aa--ttaaaaaaatgggc-aatcctgagccaactcctgctttcca------aaagtaagaa-taaaaaacggatagg-tgcagagactc-aat-ggaagctgtt-ctaac-aa---atggagttgactctcag-gcattgtgatatgt-tatatgaattc-ttccatat-aaacttaaaaagggatgaagaagaaacct------ata-ggcatacgtac-----------------ttaattataaatac---------------------------------------------------------------------------------------------------------------------------tat-------------------------------------------------------------------------------------t------att-at----aaatag---------------------------------aatattgatg------acgacccgaatctttattt------------------tatga-----atatg-aacaaataaaata------attattatgaatcga-tt-----tcaagttgaagaaataatctaatattcg---tttctta--aaat----aaagtatttactccaca--gtctgatagatcttttgaagaaccaac----ccgttggatgagaatgaagatagagtcccattctacgtgtcaatctcgacaacaatgaaatttatagtaagaggaaaatccgtcgatttttaaaatcgtgagggttcaagtccctctat--------ccccaaaaaaactca----------------tataactaattctcctct-------ttttttgttaa-cggttc---aaaaagaatggggtctcttccga--------------cacaaagggtttcgag--------ttt--------ttctct--------tatcacaagtg------------------------tct------------tgtgatataaa-tgataga-tgaacagctttgag-caaggagtactc-cactc-------atttgaatgatttgcaatac----at----ctcattactcgtactaagacttac-----atacaaag-----------------------------------------------------------taatacccttt-cac---cttggtaattgacataga-ccccag-ttttttagtaaaatgaggatatgatgcgtaggcaag------gcataggcagtggtcgggatagctcagttggta-gagcagaggact-ga------------------------------
>Koenigia_tortuosa
-----------------------------------------------------------------------------------------------------------------------------------------------------------------------------------------------------------------------------------------------------------------------------------------------------------------------------------------------------------------------------------------------------------------------------------------------------------------------------------------------------------------------------------------------------------------------------------------------------------------------------------------------------------------------------------------------------------------------------------------------------------------------------------------------------------------------------------------------------------------------------------------------------------------------------------------------------------------------------------------------------------------------------------------------------------------------------------------------------------------------------------------------------------------------------------------------------------------------------------------------------------------------------------------------------------------------------------------------------------------------tttgcatttgttgcgattctttctttatgag--------tattgtaatagtgtta------ttattataaagagatctg---------tttcaaaaaataagaataaaagattcttcttgttcctatataattactatgtgtttgaatgcgaatccatccttgtttttatacgcaaccaatactctcatttagtatcaacatcttacgaagcttttct-tgcacgagtctatttctacctaaagttagaacatt-------ttttaaaagtat----gtactaagca---------gggtatcctat-----ggttcttcaaggatccttttatgcattatgttaggtatcaaggaaaatg-------------gattctggcttcaagggggacatttct--tctgatgactaaattgaaatattaccttgtcaatttctggcaatgtaacttttccctatggttacaaccaagaagaatcaatatcaatcaatcatcaaataagcccattgactttatgggttttcttttaagtgtgcgactaaatccgtccgtgg-----tacggagtca----aatgttagaaaattcattcgtaatagataatggtatt-----aagaagtttgagaccctagttccaat-----------------------tatgcctatgattgga--------------tcattggctaaagctaaa---------ttttgtaacgtattaggacatcccattagtaagccggcctgggctgatttatccgattctgatattattcgccga-tttgggcgtatgtgtagaaatcttt--------ctcattattacagcggatcttcaaaaaaagggagtttgtat-----cggataaagt-----------------------------------------------------------------------------------------------------------------------------------------------------------------------------------------------------------------------------------------------------------------------------------------------------------------------------------------------------------------------------------------------------------------------------------------------------------------------------------------------------------------------------------------------------------aagaa-----------------tataaattgacttattatactcctgagtatgaaccgcatgaccatg---------atatcttggcagc-----------------------------atttcgagtaactcc--------tcaacctggagttccaccagaagaagcaggggccgcggtagctgccgaatc-----------------------------------ttctactggtacatggacaactgtgtggaccgatggact---------------taccagccttgatcgttacaaaggacgat---------gctacaacatcg---------------------------------agcctgt-tcctggag------------aagaaaatcaatttattgcttatgtagcttacccatta---------------gacctttttgaagaag-----------------------------------------------------------------------------------------gttctgttactaacatgtttacttccattgt----------------------------gggtaatgtatttggcttcaaagccctgcgcgctctacgtttggaggatttgcgaatccctcctgcttatacaaaaa------ctttccaaggtccgcctcat--ggtatccaagtt-----------------------------------gaaagagataaattgaacaaatat----------ggacgtcccctattgggatgtactat-taaaccgaaattggggttgtcc-gctaagaactacggtcgagcagtttatgaatgtcttcgtggtggacttgattttaccaaagatgatgaaaacgtaaactcccaaccatttatgcgttggagagaccgtttcttattctgtgccgaagctatttttaaatcacagtctgaaacaggtgaaatcaaaggacattacttgaatgctactgcaggtacatgcgaagaaatgataaaaagagccgtatttgccagagaattgggagtt---------cctatcgtaatgcatgactacttaacagggggattcactgcaaatactagtttagctcattattgcagagataatggcctacttcttcacatacaccgtgcaatgcatgcagttattgatagacagaaaaatcacggtat------ccacttccgtgtcctagcaaaagccttacgtatgtctgggggagatcatattcattctggtactgtagtaggtaaacttgaaggggaaagggacatcactttagg--ttttgttgatttactacgtgatgactttgttgaaaaagaccgaagtcgtggtatttatttcactcaaccttgggtttccctacctggtgttattcct-gt-ggcttccgggggta-ttcacgtttggcatatgcccgctctaactgagatctttggggatgattctgtcctacagttcggtggcggaactttaggccacccgtggggaaatgcgccgggtgctgtagcgaatcgagtagctctagaagcctgtgtacaagctcgtaatgaggggcg---------tgatcttgctcgcgagggtaacgatattattcgtaaagctgccaaatggagtcctgaactagctgccgcttgtgaggtagga------------------------------------------------------------------------------------------------------------------------------------------------------------------------------------------------------------------------------------------------------------------------------------------------------------------------------------------------------------------------------------------------------------------------------------------------------------------------------------------------------------------------------------------------------------------------------------------------------------------------------------------------------------------------------------------------------------------------------------------------------------------------------------------------------------------------------------------------------------------------------------------------------------------------------------------------------------------------------------------------------------------------------------------------------------------------------------------------------------------------------------------------------------------------------------------------------------------------------------------------------------------------------------------------agaaaccctgg-aa--ttaaaaaaatgggc-aatcctgagccaactcctgctttcca------aaaataagca-taaaaaagggatagg-tgcagagactc-aat-ggaagctgtt-ctaac-aa---atggagttgactgtcat-gcgttgtgatatgt-tataagaattc-ttccatat-aaactccaaaaaggatgaagaagaaacct------ata-ggcatacgtac-----------------ttaactataaatac---------------------------------------------------------------------------------------------------------------------------tat-------------------------------------------------------------------------------------t------act-at----aaatat---------------------------------aatattgat------------------------------------------------------------------------------------------------------------------------------------------------------------------------------atagatcttttgaagaaccgat----ccgtcggatgagaatgaagatagagtcccattctacgtgtcaatctcgacaacaatgaaatttatagtaagaggaaaatccgtcgactttataaatcgtgagggttcaagtccctctat--------ccccaaaaaagctca--------tttgattctctaactaattatcctct-------ttttttgttaa-cggttc--aaaaaaaaatggggtctcttccga--------------cacaaagggtttcgag--------ttt--------ttctct--------tatcacaagtg------------------------tct------------tgtgatataaa-tgataga-tgaacagcgttgag-caaggagtactc-cactc-------atttgaatgatttgcaatac----at----atcattactcgtactaagacttac-----atacaaag-----------------------------------------------------------taatacccttt-cac---ctttttaattgacataga-ccccag-ttttctagtaaaatgagtagatgatgcgtaggcagt------ggtcg--------------------------------------------------------------------------
>Koenigia_campanulata
------------------------------------------------------------------------------------------------------------------------------------------------------------------------------------------------------------------------------------------------------------------------------------------------------------------------------------------------------------------------------------------------------------------------------------------------------------------------------------------------------------------------------------------------------------------------------------------------------------------------------------------------------------------------------------------------------------------------------------------------------------------------------------------------------------------------------------------------------------------------------------------------------------------------------------------------------------------------------------------------------------------------------------------------------------------------------------------------------------------------------------------------------------------------------------------------------------------------------------------------------------------------------------------------------------------------aacttttcgttactggataaaagat--------------acttcctgtttgcatttattgcgcttttttctttatgag--------tattgtaatagtgtta------ttactctaaagagatctg---------tttcaaaaaaaaagaataaaagattcttattgttcctatacaattcccatgtgtgtgaatgcgaatccatcttcgtttttctccggaagcaatcttctcatttacggtcaatatcttacggaacctttct-tgcgagagtatatttctaccgaaagttagaacatt-------ttgtaagggtat----ttactaagta---ttttcgggttatccttt-----gggtcttcaaggatccttttctgcattatgttaggtatcaaggaaaatg-------------gattctggcttcaagaggcacatttct--tatgatgattaaactaaaatattaccttgtcaatttctggcaatgtactttttctctgttgttgcaaccaagaagaatctatatcaatcaatcatcaaatcagcctgttgactttatgtgttttcttttaagtgtgcgactaaatacacgcgttg-----tacgaagtca----aatgttagaaaatgcattcttaatagataatggtata-----aagaagtttgagaccctagttcca-----------------------------cctctagttgta--------------tcattggctaaagcgaaa---------ttttgtaacgtattaggacatcccattagtaaaccggcctgggcggatttttcggattctgatattattcgccga-tttgggcgtatgtgtagaaaccttt--------ctcattattacagcggatcctcaaaaaagggaagtttgtat-----cagataaagtatatactcatcgtgcacactgttagtacgccg----------------------------------------------------------------------------------------------------------------------------------------------------------------------------------------------------------------------------------------------------------------------------------------------------------------------------------------------------------------------------------------------------------------------------------------------------------------------------------------------------------------------------------------------------------acttattatactcctgagtatgaaccgcatgaccatg---------atatcttagcagc-----------------------------atttcgagtaactcc--------tcaacctggagttccaccagaagaagcaggggccgcagtagctgccgaatc-----------------------------------ttctactggtacatggacaactgtgtggaccgatggact---------------taccagccttgatcgttacaaaggacgat---------gctacaacatcg---------------------------------agcctgt-tcctggag------------aagaaagtcaatttattgcttatgtagcttacccatta---------------gacctttttgaagaag-----------------------------------------------------------------------------------------gttctgttactaacatgtttacttccattgt----------------------------gggtaatgtatttggcttcaaagccctgcgcgctctgcgtttggaggatttgcgaatccctcctgcttatacaaaaa------ctttccaaggtccgcctcat--ggtatccaagtt-----------------------------------gagagagataaattgaacaaatat----------ggacgtcctttattgggatgtactat-taaaccaaaattggggttgtct-gctaagaactacggccgagcagtttatgaatgtcttcgcggtggacttgattttaccaaagatgatgaaaacgtaaactcccaaccatttatgcgttggagagaccgcttcttattctgtgccgaagctatttttaaatcacagtctgaaacaggtgaaatcaaaggacattacttgaatgctactgcaggtacatgcgaagaaatgataaaaagagccgtatttgccagagaattgggagtt---------cctatcgtaatgcatgactacttaacagggggcttcactgcaaatactagtttagctcattattgcagagataatggtctacttcttcacatacaccgtgcaatgcatgcagttattgatagacagaaaaatcacggtat------ccacttccgtgtcttagcaaaagccttacgtatgtctggtggagatcatattcatgcgggtactgtagtaggtaaacttgaaggggaaagggaaatcactttggg--ttttgttgatttactacgtgatgactttgttgaaaaagaccgaagtcgtggtatttatttcactcaaccttgggtttccctaccgggtgttattcct-gt-ggcttccgggggta-ttcacgtttggcatatgcccgctcgtacc------------------------------------------------------------------------------------------------------------------------------------------------------------------------------------------------------------------------------------------------------------------------------------------------------------------------------------------------------------------------------------------------------------------------------------------------------------------------------------------------------------------------------------------------------------------------------------------------------------------------------------------------------------------------------------------------------------------------------------------------------------------------------------------------------------------------------------------------------------------------------------------------------------------------------------------------------------------------------------------------------------------------------------------------------------------------------------------------------------------------------------------------------------------------------------------------------------------------------------------------------------------------------------------------------------------------------------------------------------------------------------------------------------------------------------------------------------------------------------------------------------------------ttca-gagaaaccctgg-aa--ttaaaaaaacgggc-aatcctgagccaactcctgctttcaa------aaagtaagca-taaaaaaaggatagg-tgcagagactc-aat-ggaagctgtt-ctaac-aa---atggagttgactgtcat-gcgttgtgatatgt-tataagaattc-gtccatat-aaattcgaacaaggatgaagaagaaacct------ata-ggcatacgtac-----------------ttccctataaatat---------------------------------------------------------------------------------------------------------------------------tatttttcattt----------------------------------------------------------------tgataatttataa------ata-gt----aaatag---------------------------------aatattgatatttatgccgacccgaatcgttattt------------------tatga-----atatg-aacaaataaaata------attattctgaatcga-tt-----ccaagttgaagaaagaatcgaatattcg---tttttta--aatg----aaagcatttactccaca--gtctgatagatcttgtgaagaaccgat----ccatcggatgagaatgaagatagagtcccattctacgtgtcaatctagacaacaatgaaatttatagtaagaggaaaatccgtcgactttataaatcgtgagggttcaagtccctctat--------ccccaaaaaagctaatttgat--tttgattctgtaactaattatcttct------tttttttgttaa-cggttc---aaaaaaaacgggggctcttcccc--------------cacaaggggtttcgag--------ttt--------ttctct--------tatcaaaagtg------------------------tct------------tgtgatataaa-tgataca-tgaatagctttgag-caaggagtactc-aaatc-------agttgaatgatttgcaatac----at----ctcattactcgtactaagacttac-----atacaaag-----------------------------------------------------------taatacccttt-cat---ctttttcattgacataga-tcccag-ttttctagtaaaatgagtagatgatgcgta-------------------------------------------------------------------------------------------
>Koenigia_songarica
---------------------------------------------------------------------------------------------------------------------------------------------------------------------------------------------------------------------------------------------------------------------------------------------------------------------------------------------------------------------------------------------------------------------------------------------------------------------------------------------------------------------------------------------------------------------------------------------------------------------------------------------------------------------------------------------------------------------------------------------------------------------------------------------------------------------------------------------------------------------------------------------------------------------------------------------------------------------------------------------------------------------------------------------------------------------------------------------------------------------------------------------------------------------------------------------------------------------------------------------------------------------------------------------------------------------------------------------------------------atttcctgtttgcatttgttgcgattctttctttatgag--------tattgtaatagtgtta------ttattataaagagatctg---------tttcaaaaataaaaaataaaagattcttcttgttcctatataattactatgtgtttgaatgcgaatccatccttgtttttatacgcaaccaatactctcatttagtatcaacatcttacgaagcttttct-tgcacgagtctatttctacctaaagttagaacatt-------ttgtaaaagtat----gtactaagca---ttttacgggtatcctat-----ggttcttcaaggatccttttatgcattatgttaggtatcaaggaaaatg-------------gattctggcttcaagggggacatttct--tctgatgactaaattgaaatattaccttgtcaatttctggcaatgtaacttttccctatggttacaaccaagaagaatctatatcaatcaatcatcaaataagcccattgactttatgggttttcttttaagtgtgcgactaaatccgtccgtgg-----tacggagtca----aatgttagaaaattcattcgtaatagataatggtatt-----aagaagtttgagaccctagttccaat-----------------------tatgcctatgattgga--------------tcattggctaaagctaaa---------ttttgtaatgtattaggacatcccattagtaagccggcctgggctgatttatccgattctgatattattcgccga-tttgggcgtatgtgtagaaatcttt--------ctcattattacagcggatcttcaaaaaaagggagtttgtat-----cggataaagtatata----------------------------------------------------------------------------------------------------------------------------------------------------------------------------------------------------------------------------------------------------------------------------------------------------------------------------------------------------------------------------------------------------------------------------------------------------------------------------------------------gagact-------------------aaagcgagtgttggattcaaagctggtgttaaagaa-----------------tataaattgacttattatactcctgagtatgaaccgcatgaccatg---------atatcttggcagc-----------------------------atttcgagtaactcc--------tcaacctggagttccaccagaagaagcaggggccgcggtagctgccgaatc-----------------------------------ttctactggtacatggacaactgtgtggaccgatggact---------------taccagccttgatcgttacaaaggacgat---------gctacaacatcg---------------------------------agcctgt-tcctggag------------aagaaactcaatttattgcttatgtagcttacccatta---------------gacctttttgaagaag-----------------------------------------------------------------------------------------gttctgttactaacatgtttacttccattgt----------------------------gggtaatgtatttggcttcaaagccctgcgcgctctacgtttggaggatttgcgaatccctcctgcttatacaaaaa------ctttccaaggtccgcctcat--ggtatccaagtt-----------------------------------gaaagagataaattgaacaaatat----------ggacgtcccctattgggatgtactat-taaaccgaaattggggttgtcc-gctaagaactacggtcgagcagtttatgaatgtcttcg---------------------------------------------------------------------------------------------------------------------------------------------------------------------------------------------------------------------------------------------------------------------------------------------------------------------------------------------------------------------------------------------------------------------------------------------------------------------------------------------------------------------------------------------------------------------------------------------------------------------------------------------------------------------------------------------------------------------------------------------------------------------------------------------------------------------------------------------------------------------------------------------------------------------------------------------------------------------------------------------------------------------------------------------------------------------------------------------------------------------------------------------------------------------------------------------------------------------------------------------------------------------------------------------------------------------------------------------------------------------------------------------------------------------------------------------------------------------------------------------------------------------------------------------------------------------------------------------------------------------------------------------------------------------------------------------------------------------------------------------------------------------------------------------------------------------------------------------------------------------------------------------------------------------------------------------------------------------------------------------------------------------------------------------------------------------------------------------------------------------------------------actaagtgag-aattttcaaattca-gagaaaccctgg-aa--ttaaaaaaatgggc-aatcctgagccaactcctgctttcca------aaaataagca-taaaaaagggatagg-tgcagagactc-aat-ggaagctgtt-ctaac-aa---atggagttgactgtcat-gtgttgtgatatgt-tataagaattc-ttccatat-aaactccaaaaaggatgaagaagaaacct------ata-ggcatacgtac-----------------ttaactataaatac---------------------------------------------------------------------------------------------------------------------------tat-------------------------------------------------------------------------------------t------act-at----aaatat---------------------------------aatattgat------------------------------------------------------------------------------------------------------------------------------------------------------------------------------atagatcttttgaagaaccgat----ccgtcggatgagaatgaagatagagtcccattctacgtgtcaatctcgacaacaatgaaatttatagtaagaggaaaatccgtcgactttataaatcgtgagggttcaagtccctctat--------ccccaaaaaagctca--------tttgattctctaactaattatcctct-------ttttttttaaaacggttc---aaaaaaaatggggtatcttccga--------------cacaaagggtttcgag--------ttt--------ttctct--------tatcacaagtg------------------------tct------------tgtgatataaa-tgataga-tgaacagc----------ggagtactc-cactc-------atttgaattatttgcaatac----at----atcattactcgtactaagacttac-----atacaaag-----------------------------------------------------------taatacccttt-cac---ctttttaattgacataga-ccccag-ttttctagtaaaatgagtagatgatgcgtaggcagt------ggtcgggata---------------------------------------------------------------------
>Bistorta_amplexicaulis
------------------------------------------------------------------------------------------------------------------------------------------------------------------------------------------------------------------------------------------------------------------------------------------------------------------------------------------------------------------------------------------------------------------------------------------------------------------------------------------------------------------------------------------------------------------------------------------------------------------------------------------------------------------------------------------------------------------------------------------------------------------------------------------------------------------------------------------------------caggaatatatttatgcacttgtacacgatcaggatttatatttaaataggcccgktttattgtcaaatacaaaaaggggtgatgacacaaagtacagtttactagttgtaaaacgtttagttattcgaatgtatcaacagaatcattcgattttttctgttaatgattctaataaaaataaatttcttgtactcccccaaaatttgtattctcaatggatctcagggggatttgcagctattgcggaaattccattttctatgcgattaatatcttccctagaaggaaaagaagt------aaaaaaataccaaaatttacgat-caattcattccatatttccttttttagaggacaaattttcacgtttaaatta--------------------tgtgttagatatattgatacctcatcctatcca-ttttgaaatcttggttcaaatgattcgttcctgggtaaaagat--------------atttcctgtttgcatttattgcgattctttctttatgag--------tattgtaatagagtta------ttactctaaaaaggtctg---------tttcaaaaaataagaatcaaagattcttattgttcctatataattcctatgtgtgtgaatgcgaatccatcttcgtttttatccgcaaccaatcctctaatttacgatcaccatcttacggagcctttct-tgcacgaatctatttctacctaaagttagaacagt-------ttttaaaattat----gtactaagaa---ttttccgattattctat----------------------------------------------------------------------------------------------------------------------------------------------------------------------------------------------------------------------------------------------------------------------------------------------------------------------------------------------------------------------------------------------------------------------------------------------------------------------------------------------------------------------------------------------------------------------------------------------------------------------------------------------------------------------------------------------------------------------------------------------------------------------------------------------------------------------------------------------------------------------------------------------------------------------------------------------------------------------------------------------------------------------------------------------------------------------------------------------------------------------------------------------------------------------------------------------------------------gactatgaaccgcatgaccatg---------atatcttggcagc-----------------------------atttcgagtaactcc--------tcaacctggagttccaccagaagaagcaggagccgcggtagctgccgaatc-----------------------------------ttctactggtacatggacaactgtgtggaccgatggact---------------taccagccttgatcgttacaaagggcgat---------gctacagcatcg---------------------------------agcctgt-tcctggag------------aagaaagtcaatttattgcttatgtagcttacccatta---------------gacctttttgaagaag-----------------------------------------------------------------------------------------gttctgttactaacatgtttacttccattgt----------------------------gggtaatgtatttgggttcaaagccctgcgcgctctccggttggaggatttgcgaattcctcctgcttatacaaaaa------ctttccaaggcccgccgcac--ggtatccaagtt-----------------------------------gagagagataaattgaacaaatat----------ggacgtcccctattgggatgtactat-taaaccgaaattggggttgtcc-gctaagaactatggtcgagcagtttatgaatgtcttcgtggcggacttgattttaccaaagatgatgaaaacgtgaactcccaaccatttatgcgttggcgagaccgtttcttattctgtgccgaagctatttttaaatcacagtctgaaacaggtgaaatcaaaggacattacttgaatgctactgcaggtacgtgcgaagaaatgataaaaagagccgtatttgccagagaattgggagtt---------cctatcgtaatgcatgactacttaacagggggattcactgcaaatactagtttagctcattattgcagagataatggcctacttcttcacatacaccgtgcaatgcatgcagttattgatagacagaaaaatcacggtat------acatttccgcgtcctagctaaagccttgcgtatgtctggtggagatcatattcatgctggtactgtagtaggtaaacttgaaggggaaagggacatcactttagg--ttttgttgatttactacgggatgactttgttgaaaaagaccgaagtcgcggtatttatttcactcaaccttgggtttccctacccggtgttattcct-gt-ggcttccgggggta-ttcacgtttggcatatgcccgctctaac--------------------------------------------------------------------------------------------------------------------------------------------------------------------------------------------------------------------------------------------------------------------------------------------------------------------------------------------------------------------------------------------------------------------------------------------------------------------------------------------------------------------------------------------------------------------------------------------------------------------------------------------------------------------------------------------------------------------------------------------------------------------------------------------------------------------------------------------------------------------------------------------------------------------------------------------------------------------------------------------------------------------------------------------------------------------------------------------------------------------------------------------------------------------------------------------------------------------------------------------------------------------------------------------------------------------------------------------------------------------------------------------------------------------------------------------------------------------------------------------------------------------------------gaaaccctgg-aa--tttaaaacacgggc-aatcctgagccaactcctgctttcca-----aaaaggaagaa--taaaaaaggatagg-tgcagagactc-aat-ggaagctgtt-ctaac-aa---atggagttgtctgtcat-gcattgtgctatgt-tatacgaattc-ttacatct-aaactccaaaaaggatgaagaagaaacct------ata-ggcatacgtacttaatat----------cttaatatataaaata--------------------------------------------------------------------------------------------------------------------gaatttattta-------------------------------------------------------------------------------gaat------at--at---ctaagata-aaata--------------------------aaaattgatg------acgacccgaatctttattt------------------tatga-----atatg-aacaaatggaaga------attattatgaatcga-tt-----ccgcgttgaagaaagaatcaaatattcg---tttctta--aatt----aaagcatttactccaca--gtctgatagatct--------accgat----ccatcggatgagaatgaagatagagtcccattctacgtgtcactcccgacaacaatgaaatttatagtaagaggaaaatccgtcgacttttaaaatcgtgagggttcaagtccctctat--------ccccaaaaaatctca--------tttaattctctaactaattatcttat-ccaattttttttaacat----------aaaaaaaattgggtctcttcctc-------cacagagcacaaaggtattcgag--------ttt--------ttctct--------tctcacaag--------------------------tct------------tgtgatgtaaa-tgataca-tgaccagctttgag-caaggagtactt-cactc-------atttgaatgattcccaatat----at----atcattactcgtactaagacttac-----atacaaagtctt------cttt-tcaagatccaggaaattccggggcctaaataatactttg-----taatacccttt-cat---ctttttaattgacataga-cctcag-ttttctactaaaatgagtagataatgcgtagggagt------ggtcg--------------------------------------------------------------------------
>Bistorta_officinalis
----------------------------------------------------------------------------------------------------------------------------------------------------------------------------------------------------------------------------------------------------------------------------------------------------------------------------------------------------------------------------------------------------------------------------------------------------------------------------------------------------------------------------------------------------------------------------------------------------------------------------------------------------------------------------------------------------------------------------------------------------------------------------------------------------------------------------------------------------------------------------------------------------------------------------------------------------------------------------------------------------------------------------------------------------------------------------------------------------------------------------------------------------------------------------------------gat-caattcattccatatttccttttttagaggacaaattttcacgtttcaatta--------------------tgtgttagatatattgatacctcaccctatcca-ttttgaaatcttggttcaaatgattcgttcctgggtaaaagat--------------atttcctgtttgcatttattgcgattctttctttatgag--------tattgtaatagagtta------ttactctaaaaaggtctg---------tttcaaaaaacaagaatcaaagattcttattgttcctatataattcctatgtgtgtgaatgcgaatccatcttcgtttttatccgcaaccaatcctctaatttacgatcaccatcttacggagcctttct-tgcacgaatctatttctacctaaagttagaacagt-------ttttaaaattat----gtactaagaa---ttttccgattattctatgta--ggttgtttaaggatctttttatncattatgtnnggtatcaaggaaaagg-------------tattctagtttcaagggggacatttct--tctgctgactaaattgaaatattatcttgtcaatttctgtcaatgtaatttttcgttatggttgcaaccaagaagaatctatatcaatcaatcatcaaatcagcgcattgactttatgggttttcttttaagtgggcggctaaatccgttcgtgg-----tacggagtca----aatgttagaaaattcattcttaatagagaatggtatt-----aagaagtttgagaccctagttccaat-----------------------tatgccaatggttgga--------------tcattggctaaagcgaaa---------ttttgtagcgtattaggacatcccattagtaagccggcctgggctgatttatccgattcttatattattcgccga-tttgggcgtatgtgtagaaatcttt--------ctcattattacagtggatcttcaaaaaaggagagtttgtat-----cggataaagtatatacttcgactttcttgcgctcgaacgttggctcgtaaacataaaagcaccgtacgtgcttttttgaaaagattaggttcagagtttttggaagaattttttattaaggaagaaaaagttctttctttgatcttatcaagagattcttctatttcgcgaaggttctatagaggacgcatttggtatttggatattttttgtattcatgatttggtcag---------------------------------------------------------------------------------------------------------------------------------------------------------------------------------------------------------------------------------------------------------------------------------------------------------tttggattcaaaggccggtgtaaagaa-----------------tataaattgacttattatactcctgactatgaaccgcatgaccatg---------atatcttggcagc-----------------------------atttcgagtaactcc--------tcaacctggagttccaccagaagaagcaggagccgcggtagctgccgaatc-----------------------------------ttctactggtacatggacaactgtgtggaccgatggact---------------taccagccttgatcgttacaaagggcgat---------gctacggcatcg---------------------------------agcctgt-tcctggag------------aagaaagtcaatttattgcttatgtagcttacccatta---------------gacctttttgaagaag-----------------------------------------------------------------------------------------gttctgttactaacatgtttacttccattgt----------------------------gggtaatgtatttgggttcaaagccctgcgcgctctccggctggaggatttgcgaattcctcctgcttatacaaaaa------ctttccaaggcccgccgcac--ggtatccaagtt-----------------------------------gagagagataaattgaacaaatat----------ggacgtcccctattgggatgtactat-taaaccgaaattggggttgtcc-gctaagaactatggtcgagcagtttatgaatgtcttcgtggcggacttgattttaccaaagatgatgaaaacgtgaactcccaaccatttatgcgttggcgagaccgtttcttattctgtgccgaagctatttttaaatcacagtctgaaacaggtgaaatcaaaggacattacttgaatgctactgcaggtacatgcgaagaaatgataaaaagagccgtatttgccagagaattgggagtt---------cctatcgtaatgcatgactacttaacagggggattcactgcaaatactagtttagctcattattgcagagataatggcctacttcttcacatacaccgtgcaatgcatgcagttattgatagacagaaaaatcacggtat------acacttccgcgtcctagctaaagccttgcgtatgtctggtggagatcatattcatgctggtactgtagtaggtaaacttgaaggggaaagggacatcactttagg--ttttgttgatttactacgtgatgactttgttgaaaaagaccgaagtcgcggtatttatttcactcaaccttgggtttccctacccggtgttattcct-gt-ggcttccgggggta-ttcacgtttggcatatgcccgctctaactgagatctttggggatgattctgtactacagttcggtggcggaactttaggccacccgtggggtaatgcgccgggtgctgtagcgaatcgagtagctctagaagcctgtgtacaagcccgtaatgaggggcg---------tgatcttgctcgtgagggtaacgatattattcgtaaagctgccaaatggagtcctgaactagctggagcttgtgaggtatggaaggaaatcaaat-----------------------------------------------------------------------------------------------------------------------------------------------------------------------------------------------------------------------------------------------------------------------------------------------------------------------------------------------------------------------------------------------------------------------------------------------------------------------------------------------------------------------------------------------------------------------------------------------------------------------------------------------------------------------------------------------------------------------------------------------------------------------------------------------------------------------------------------------------------------------------------------------------------------------------------------------------------------------------------------------------------------------------------------------------------------------------------------------------------------------------------------------------------------------------------------------------------------------------------------------------------------------------ttca-gagaaaccctgg-aa--tttaaaacacgggc-aatcctgagccaactcctgctttaca-----aaaaggaagaa--taaaaaaggatagg-tgcagagactc-aat-ggaagctgtt-ctaac-aa---atggagttgtctgtcat-gcattgtgctatgt-tatacgaattc-ttacatct-aaactccaaaaaggatgaagaagaaacct------ata-ggcatacgtacttaatat----------cttaatatataaaata--------------------------------------------------------------------------------------------------------------------gaatttattta-------------------------------------------------------------------------------taat------at--at---ctaagata-aaatt--------------------------aaaattgatg------acgacccgaatctttattt------------------tatga-----atatg-aacaaatggaaga------attattatgaatcga-tt-----ccgcgttgaagaacgaatcgaatattcg---tttctta--aatt----aaagcatttactccaca--gtctgatagatct--------accgat----ccatcggatgagaatgaagagagagtcccattctacgtgtcactcccgacaacaatgaaatttatagtaagaggaaaatccgtcgacttttaaaatcgtgagggttcaagtccctctat--------ccccaaaaaagctca--------ttaaattctctaactaattatcttat-ccaattttttttaacat----------aaaaaaatttgggtctcttcctc-------cacagagcacaaaggtattcgag--------ttt--------ttctct--------tctcacaag--------------------------tct------------tgtgatgtaaa-tgataca-tgaccggctttgag-caaggagtactt-cactc-------atttgaatgattc-----------at----atcattactcgtactaagacttac-----atacaaagtctt------cttt-tcaagatccaggaaattccggggcctaaataatactttg-----taatacccttt-cat---ctttttaattgacataga-cctcag-ttttctactaaaatgagtagataatgcgtagggaat------ggtcggg------------------------------------------------------------------------
>Bistorta_suffulta
-----------------------------------------------------------------------------------------------------------------------------------------------------------------------------------------------------------------------------------------------------------------------------------------------------------------------------------------------------------------------------------------------------------------------------------------------------------------------------------------------------------------------------------------------------------------------------------------------------------------------------------------------------------------------------------------------------------------------------------------------------------------------------------------------------------------------------------------------------------------------------------------------------------------------------------------------------------------------------------------------------------------------------------------------------------------------------------------------------------------------------------------------------------------------------------------------atcattccatatttccttttttagaggacaaattttcacgtttaaatta--------------------tgtgttagatatattgatacctcaccctatcca-ttttgaaatcttggttcaaatgattcgttcctgggtaaaagat--------------atttcctgtttgcatttattgcgattctttctttatgag--------tattgtaatagagtta------ttactctaaaaaggtctg---------tttcaaaaaataagaatcaaagattcttattgttcctatataattcctatgtgtgtgaatgcgaatccatcttcgtttttatccgcaaccaatcctctaatttacgatcaccatcttacggagcctttct-tgcacgaatctatttctacctaaagttagaacagt-------ttttaaaattat----gtactaagca---ttttccgattattctat-----ggttgtttaaggatccttttctgcattatgttcggtatcaaggaaaatg-------------gattctagtttcaagggggacatttct--tctgctgactaaattgaaatattaccttgtcaatttctgtcaatgtaatttttcgttatggttgcaaccaagaagaatctatatcaatcaatcatcaaatcagcgcattgactttatgggttttcttttaagtgggcggctaaatccgttcgtgg-----tacggagtca----aatgttagaaaattcattcttaatagagaatggtatt-----aagaagtttgagaccctagttccaat-----------------------tatgccaatgattgga--------------tcattggctaaagcgaaa---------ttttgtagcgtattaggacatcccattagtaagccggcctgggctgatttatccgattctgatattattcgccga-tttgggcgtatgtgtagaaaccttt--------ctcattattacagtggatcttcaaaaaaggagagtttgtat-----cggatcaagtatatacttcgacttct-----------------------------------------------------------------------------------------------------------------------------------------------------------------------------------------------------------------------------------------------------------------------------------------------------------------------------------------------------------------------------------------------------------------------------------------------------------------------------------------------------------------------------------------------------------------------ttgacttattatactcctgactatgaaccgcatgaccatg---------atatcttggcagc-----------------------------atttcgagtaactcc--------tcaacctggagttccaccagaagaagcaggagccgcggtagctgccgaatc-----------------------------------ttctactggtacatggacaactgtgtggaccgatggact---------------taccagccttgatcgttacaaagggcgat---------gctacagcatcg---------------------------------agcctgt-tcctggag------------aagaaagtcaatttattgcttatgtagcttacccatta---------------gacctttttgaagaag-----------------------------------------------------------------------------------------gttctgttactaacatgtttacttccattgt----------------------------gggtaatgtatttgggttcaaagccctgcgcgctctccgattggaggatttgcgaattcctcctgcttatacaaaaa------ctttccaaggcccgccgcac--ggtatccaagtt-----------------------------------gagagagataaattgaacaaatat----------ggacgtcccctattgggatgtactat-taaaccgaaattggggttgtcc-gctaagaactatggtcgagcagtttatgaatgtcttcgtggcggacttgattttaccaaagatgatgaaaacgtgaactcccaaccatttatgcgttggcgagaccgtttcttattctgtgccgaagctatttttaaatcacagtctgaaacaggtgaaatcaaaggacattacttgaatgctactgcaggtacatgcgaagaaatgataaaaagagccgtatttgccagagaattgggagtt---------cctatcgtaatgcatgactacttaacagggggattcactgcaaatactagtttagctcattattgcagagataatggcctacttcttcacatacaccgtgcaatgcatgcagttattgatagacagaaaaatcacggtat------acacttccgcgtcctagctaaagccttgcgtatgtctggtggagatcatattcatgctggtactgtagtaggtaaacttgaaggggaaagggacatcactttagg--ttttgttgatttactacgtgatgactttgttgaaaaagaccgaagtcgcggtatttatttcactcaaccttgggtttccctacctggtgttattcct-gt-ggcttccgggggta-ttcacgtttggcatatgcccgctctaa---------------------------------------------------------------------------------------------------------------------------------------------------------------------------------------------------------------------------------------------------------------------------------------------------------------------------------------------------------------------------------------------------------------------------------------------------------------------------------------------------------------------------------------------------------------------------------------------------------------------------------------------------------------------------------------------------------------------------------------------------------------------------------------------------------------------------------------------------------------------------------------------------------------------------------------------------------------------------------------------------------------------------------------------------------------------------------------------------------------------------------------------------------------------------------------------------------------------------------------------------------------------------------------------------------------------------------------------------------------------------------------------------------------------------------------------------------------------------------------------------------------------------------------------------------gctgc-aatcctag--ccactcctgtttccaa------aaaggaagaa-taaaaaaaggatagg-tgcagagactc-aat-ggaagctgtt-ctaac-aa---atggagttgtctgtcat-gcattgtgctatgt-tatacgaattc-ttacatct-aaactccaaaaaggatgaagaagaaacct------ata-ggcatacgtacttaatat----------cttaatatataaaata--------------------------------------------------------------------------------------------------------------------taattttttta-------------------------------------------------------------------------------taat------at--at---ctaagata-aaatg--------------------------aaaattgatg------acgacccgaatctttattt------------------tatga-----atatg-aacaaatggaaga------attattatgaatcga-tt-----ccgcgttgaagaaagaatcgaatattcg---tttctta--actt----aaagcatttactccaca--gtctgatagatct--------accgat----ccatcggatgagaatgaagatagagtcccattctacgtgtcactcccgacaacaatgaaatttatagtaagaggaaaatccgtcgacttttaaaatcgtgagggttcaagtccctctat--------ccccaaaaaagctca--------tttaattctctaactaattatcttat-ccaattttttttaacat----------aaaaaaaattgggtctcttcctc-------cacagagcacaaaggtcttcgag--------ttt--------ttctct--------tctcacaag--------------------------tct------------tgtgatgtaaa-tgataca-tgaccagctttgag-caaggagtactt-cactc-------atttgaatgattcccaatat----at----atcattactcgtactaagacttac-----atacaaagtctt------cttt-tcaagatccaggaaattccggggcctaaataata-------------------------------------------------------------------------------------------------------------------------------------------------------------------------------
>Persicaria_hydropiper
---------------------------------------------------------------------------------------------------------------------------------------------------------------------------------------------------------------------------------------------------------------------------------------------------------------------------------------------------------------------------------------------------------------------------------------------------------------------------------------------------------------------------------------------------------------------------------------------------------------------------------------------------------------------------------------------------------------------------------------------------------------------------------------------------------------------------------------------------------------------------------------gatttagatttgaacaggtcccttttgttgtcaaataaaaaaagggggtatgacacaaaatacagtttactgattgtaaaacgtttagttattcaaatgtatcaacagaatcatttgattctttctcttaatgattctaacaaaaatgaattttttgtgcccaagaacaatttgtattctcaacggatctcggagggatttgcagctattgcggaaattccattttctatgcgattgctctcttccttagaaggaaaagaacg------aaaaaaatatcaaaatttacgat-caattcattccatatttccttttttagaggacaaactttcacatttaaatta--------------------tgtcttagatatattgataccccaccccataca-tttggaaatcttggttcaaactattcgttactgggtaaaagat--------------acttcctgtttgcatttattgcgattctttctttatgag--------tattgtaatagtgtta------ttactctagaaagatctg---------tttcacaaaatccgaataaaagattctttttgttcttatataattcctatgtgtgggaatgcgaatccatcttcgtttttctccggaaccaatcctctcatttacgatcaacatcttacggcgcccttct-tgcacgagtctatttctaccgaaagtcagaagatt-------ttgtaaaagtat----ttactaagca---ttttcgggttatacttt-----ggttcttcaaagatccttttccgcattatgttaggtatcaaggaaaatg-------------gattctggcttcaaggggtacattttt--tctgatgactaaatggaaatattactttgtcaatctctggcaatgtactttttctctatggttgcaaccaagaagaatctatatcaatcgatcaccaaatcagcccattgactttttgggttttcttttaagtgtgcgactaaatacgtgcgtgg-----tacgaagtca----aatgttagaaaatgcattcttaatagataatggtata-----aagaagtttgagaccctagttccaat-----------------------tatgcctctggttgga--------------tcattggctaaagcgaaa---------ttttgtaacgtattaggacatcccattagtaaaccggcctgggcagatttagcggattctgatattattcgccga-tttgggcgtatgtgtagaaaccttt--------ctcattattacagcggatcttcaaaaaagg---------------------------------------------------------------------------------------------------------------------------------------------------------------------------------------------------------------------------------------------------------------------------------------------------------------------------------------------------------------------------------------------------------------------------------------------------------------------------------------------------------------------------------------------------------------------------------gttaangaa-----------------tataaattgaattattatactcctgactatgaaccccatgcacatg---------atatcttggcagc-----------------------------atttcgagtaactcc--------tcaaccgggagttccaccagaagaagcaggggccgcggtagctgccgaatc-----------------------------------ttctactggtacatggacaactgtgtggaccgatggact---------------taccagccttgatcgttacaaaggacgat---------gctacggcatcg---------------------------------agcctgt-tgctggag------------aagaaaatcaatatattgcttatgtagcttacccatta---------------gacctttttgaagaag-----------------------------------------------------------------------------------------gttctgttactaacatgtttacttccattgt----------------------------aggtaatgtatttgggttcaaagccctgcgtgctctacgtttggaggatttgcgaatccctcctgcttatacgaaaa------ctttccaaggcccacctcat--ggtatccaagtt-----------------------------------gagagagataaattaaacaaatac----------ggacgtcccctattgggatgtactat-taaacctaaattgggattgtcc-gctaagaactacggtcgagcagtttatgaatgtcttcgtggcgggcttgattttaccaaagatgatgaaaacgtgaactcccaaccatttatgcgttggagagaccgtttcttattctgtgccgaagctattttcaaatcacagtctgaaactggtgaaatcaaaggacattacttgaatgctactgcaggtacatgcgaagaaatgataaaaagagctgtatttgccagagaattgggagtt---------cctattgtaatgcatgactacttaacagggggattcactgcaaatacaactttagctcattattgcagagataatggcctacttcttcacatccaccgcgcaatgcatgcagttattgatagacagaaaaatcacggtat------gcacttccgtgtactagctaaagccttacgtctgtccggtggggatcatgttcatgccggtactgtagtaggtaaacttgaaggggaaagggagataactttagg--ttttgttgatttactgcgtgatgactttgttgaaaaagacagaagtcgcggtatttatttcactcaaccttgggtttccctgcctggtgttattcct-gt-ggcttccggtggta-ttcacgtttggcatatgcccgctctaaccgagatctttggggatgattctgtactacagttcggtggcggaactttaggccacccgtggggaaatgcgccgggtgctgcagcgaatcgagtagctctagaagcctgtgtacaagctcgtaatgaggggcg---------tgatcttgctcgcgagggtaacgaaattattcgtaaagcttgtaaatggagtcctgaacnagctgccgct-------------------------------------------------------------------------------------------------------------------------------------------------------------------------------------------------------------------------------------------------------------------------------------------------------------------------------------------------------------------------------------------------------------------------------------------------------------------------------------------------------------------------------------------------------------------------------------------------------------------------------------------------------------------------------------------------------------------------------------------------------------------------------------------------------------------------------------------------------------------------------------------------------------------------------------------------------------------------------------------------------------------------------------------------------------------------------------------------------------------------------------------------------------------------------------------------------------------------------------------------------------------------------------------------------------gaaaccctgg-aa--ttaaaaaaatgggc-aatcctgagccaactcctgctttcaa------aaaggaaaga---aaaaggggatagg-tgcagagactc-aat-ggaagatgtt-ctaac-aa---atggaattgactgtctt-gcgttgtaatatgt-tataagaattc-ttcgatct-aaacgccaaaaaggatgaagaagaaacct-----------gcataggtac-----------------ttaaatagaaagactat----------------------------------------------------------------------------------------------------------------------actat-----------------------------------------------------------------------------------gat------at---------aataaa-aaata----------------------caaaaatattgatg------acgaaccgaaattttcttt------------------tatga-----atatgaaaaaaatggaaga------atttttttgaatcga-tt-----ctaagttgaagaaagaatcgaatattcg---tttatta--aatt----aaagcatttactccaca--gtttggtatatcttttgaagaaccgat----ccatcggatgagaatgaagatagagtcccattctacgtgtcaatcccgacaacaatgaaatttatagtaagaggaaaatccgtcgactttataaatcgtgagggttcaagtccctctat--------cccc-aaaaagcgca--------ttttattatctaactaattatcctct-------ttttttgttaa-cggttatttcattttgattgggtctcttcct------------------aaaggtattcgagcagaaaattgt--------tgatct--------tatcaacag--------------------------tct------------tgtgatattaa-ttataca-tgaa----tttgag-caaggagtactc-cactc-------atttgaatgatccccaatac----at----atcattactcgtactaagacttac-----atacaaagtcttc-----cttt-tcaagatccgggaaattccggggcctagataagactttg-----taatacccttt-cac---ctttttaattgacataga-ccccag-ttttctaataaaatgagtagatgatgcgtagggaat------ggtcg--------------------------------------------------------------------------
>Persicaria_perfoliata
---------------------------------------------------------------------------------------------------------------------------------------------------------------------------------------------------------------------------------------------------------------------------------------------------------------------------------------------------------------------------------------------------------------------------------------------------------------------------------------------------------------------------------------------------------------------------------------------------------------------------------------------------------------------------------------------------------------------------------------------------------------------------------------------------------------------------------------------------------------------------------------gatttagatttgaataggtcccttttgttgtcaaaaaaaaataggggttatgacacaaaatacagtttactggttgtaaaacgtttagttattcgaatgtatcaacagaatcatttgattctttctgttaatgattcgaacaaaaatgaattttttgtgcccaagaaaaatttgtattctcaacggatctcggagggatttgctgctattgcggaaattccattttctatccgcttaatctcttccctagaaggaaaagaact------aaaaaaatataaaaatttacgat-caattcattcaatatttccctttttagaggacaaattttcgcgtttaaatta--------------------tgtgttagatatattgatacctcaccccatcca-tttggaaatcttgattcaaactattcgttactgggtaaaagat--------------acttcctgtttgcatttattgagattcttcttttatgag--------tattgtaatagtgtta------ttactctaacgagatctg---------tttcaataaatcagaataaaagattctttttgttcttatataattcctatgtgtgggaatgcgaatccatcttcgtttttctccggaaccaatcctctcatttacgatcaacatcttacggagcctttct-tgcacgagtctatttctaccgaaaatcagaacatt-------ttgtaaaagtat----ttactaagca---ttttcgggttatacttt-----ggttcttcaaagatccttttctgcattatgttaggtatcaaggaaaatg-------------gattctggcttcaaggggtacatttct--tctgatgactaaattgaaatattattttgtcaatttctggcaatgtactttttccctatgggtgcaaccgagaagaatctataccaatcaatcatcaaaccagcccattgactttatgggttttcttttaagtgtgcgactaaatacgtgcgtgg-----tacgaagcca----aatgttagaaaattcattcttaatcgataatggtata-----aagaagtttgagaccctagttccaat-----------------------tatgcctctggttgga--------------tcattgtctaaagcgaaa---------ttttgtaacgtattaggacatcccattagtaaaccagcctgggcggatttatcggattctgatattattcgccga-tttgggcgtatgtgtagaaaccttt--------ctcattattacagcggatcctcaaaaaagg-------------------------------------------------------------------------------------------------------------------------------------------------------------------------------------------------------------------------------------------------------------------------------------------------------------------------------------------------------------------------------------------------------------------------------------------------------------------------------------------------------------------------------------------------------------------------------------------------------------------------------------------------------------------------------------------------------------tttcgagtaactcc--------tcaacctggagttccaccagaagaagcaggggccgcggtagctgccgaatc-----------------------------------ttctactggtacatggacaactgtgtggaccgatggact---------------taccagccttgatcgttacaaaggacgat---------gctacaacatcg---------------------------------agcctgt-tgctggag------------aagaaaatcaatttattgcttatgtagcttacccatta---------------gacctttttgaagaag-----------------------------------------------------------------------------------------gttctgttactaacatgtttacttccattgt----------------------------gggtaatgtatttgggttcaaagccctgcgtgctctacgtttggaggatttgcgaatccctcctgcttatacgaaaa------ctttccaaggcccgcctcat--gggatccaagtt-----------------------------------gagagagataaattgaataaatac----------ggacgtcccctattgggatgtactat-taaaccgaaattggggttgtcc-gctaagaactacggtcgagcagtttatgaatgtcttcgtggcgggcttgattttaccaaagatgatgaaaacgtgaactcccaaccatttatgcgttggagagaccgtttcttattctgtgccgaagctatttttaaatcacagtctgaaacaggtgaaatcaaaggacattacttgaatgctactgcaggtacatgtgaagaaatgataaaaagagctgtatttgccagagagttgggagtt---------cctatcgtaatgcatgactacttaacagggggattcactgcaaatactagtttagctcattattgcagagataatggcctacttcttcacatccaccgcgcaatgcatgcagttattgatagacagaaaaatcacggtat------acacttccgtgtactagctaaagctttacgtatgtccggtggagatcatattcatgccggtactgtagtagggaaacttgaaggggaaagggacatcactttagg--ttttgttgatttactgcgtgatgactttgttgaaaaagacagaagtcgcggtatttatttcactcaaccttgggtttccctgccaggtgttattcct-gt-ggcttccgggggta-ttcacgtttggcatatgcccgctctaaccgagatctttggggatgattctgtactacagtttggtggcggaactttaggccacccgtggggaaatgcgccgggtgctgcagcgaatcgagtagctctagaagcctgtgtacaagctcgtaat------------------------------------------------------------------------------------------------------------------------------------------------------------------------------------------------------------------------------------------------------------------------------------------------------------------------------------------------------------------------------------------------------------------------------------------------------------------------------------------------------------------------------------------------------------------------------------------------------------------------------------------------------------------------------------------------------------------------------------------------------------------------------------------------------------------------------------------------------------------------------------------------------------------------------------------------------------------------------------------------------------------------------------------------------------------------------------------------------------------------------------------------------------------------------------------------------------------------------------------------------------------------------------------------------------------------------------------------------------------------actaagtgat-aactttcaaattca-gagaaaccctgg-aa--ttaaagaaatgggc-aatcctgagccaactcctgctttcca------aaaggaaaga---aaaagaggatagg-tgcagagactc-aat-ggaagctgtt-ctaac-aa---agggaattgactgtctt-gcgttgtaatatgt-tataagaattt-ttcgatct-aaactccaaaagtgatgaagaagaaacct------ata-ggtatacgtac-----------------ttaaatagaaagactat----------------------------------------------------------------------------------------------------------------------actat-----------------------------------------------------------------------------------gat------ata-at----aaataaa-aaatg----------------------caaaaatattgata------acgacccgaatttttattt------------------tatga-----atatgaaaaaaatggaaga------atttttgtgaatcga-tt-----ccaagttgaagaaagaatcgaatattcg---tttatta--aatt----aaagcatttactccacg--gtttggtagatcttttgaagaactgac----ccatcggatgagaatgaagatagagtcccattctacgtgtcaatcccgacaccaatgaaatttatagtaagaggaaaatccgtcgactttataaatcgtgagggttcaagtccctctat--------cccc-aaaaagcgct--------tttgattagctaactaattatcctct------tttttttgttaa-cggttc--aaataaaaaatgggtctcttcctc--------------cacaaaggtattcgagcagcaaatttt--------tgatct--------tatcaacag--------------------------tct------------tgtgatataaa-ttataca-tgaacagctttgag-caaggagtactc-cactc-------atttgaatgatccccaacat----at----atcattactcgtactaagacttac-----atacaaagtctt------cttt-tcaagatctaggaaattccggggcctagataagactttg-----aaatacccttt-cac---ctttttaattgacataga-ctccag-ttttcaaataaaatgagtagatgatgcgtagggaat------ggtcgggata---------------------------------------------------------------------
>Persicaria_posumbu
------------------------------------------------------------------------------------------------------------------------------------------------------------------------------------------------------------------------------------------------------------------------------------------------------------------------------------------------------------------------------------------------------------------------------------------------------------------------------------------------------------------------------------------------------------------------------------------------------------------------------------------------------------------------------------------------------------------------------------------------------------------------------atggaggaattccgaggatatttagaactagatagatcttggcaatcc---tttttatatccacttatctttcaggaatatatttatgcacttgtacatgatcaggatttagatttgaacagggcccttttgttatcaaataataaaagggggtatgacacaaaatacagtttactgattgtaaaacgtttagttattcaaatgtatcaacagaatcatttgattctttctcttaatgattctaacaaaaatgaattttttgtgcccaagaacaatttgtattctcaacggatctcggagggatttgcagctattgcggaaattccattttctatgcgattgctctcttccttagaaggaaaagaacg------aaaaaaatataaaaatttacgat-caattcattccatatttccttttttagaggacaaactttcacatttaaatta--------------------tgtcttagatatattgataccccaccccataca-tttggaaatcttggttcaaactattcgttactgggtaaaagat--------------acttcctgtttgcatttattgcgattctttctttatgag--------tattgtaatagtttta------ttactctagagagatctg---------tttcacaaaatccgaataaaagattctttttgttcttatataattcctatgtgtgggaatgcgaatccatcttcgtttttctccggaaccaatcctctcatttacgatcaacatcttacggcgcccttct-tgcacgagtctatttctaccgaaagtcagaagatt-------ttataaaagtat----ttactaagca---ttttcgggttatacttt-----ggttcttcaaagatccttttctgcattatgttaggtatcaaggaaaatg-------------gattctggcttcaaggggtacattttt--tctgatgactaaatggaaatattactttgtcaatctctggcaatgtactttttctctatggttgcaaccaagaagaatctatatcaatcgatcaccaaatcagcccattgactttttgggttttcttttaagtgtgcgactaaatacgtgcgtgg-----tacgaagtca----aatgttagaaaatgcattcttaatagataatggtata-----aagaagtttgagaccctagttccaat-----------------------tatgcctctggttgga--------------tcattggctaaagcgaaa---------ttttgtaacgtattaggacatcccattagtaaaccggcctgggcagatttatcggattctgatattattcgccga-tttgggcgtatgtgtagaaaccttt--------ctcattattacagcggatcttcaaaaaagggaagtttgtat-----cggataaagtatatacttcgcctttcttgtgctagaacgttggctcgtaaacataaaagcactgtacgcgcttttttgaaaagattaggctcagaatttttggcagaattttttatcaaggaagaaaaagttctttctttggtcttagcaagagattcttctatttcacgacgattatatataagacgcatttggtatttggatattttttttattcatgatttggccagccataacgattca------tattga--------------------------------------------------------------------------------------------------------------------------------------------------------------------------------------------------------------------------------------------------------------------------------------------------gttaangaa-----------------tataaattgaattattatactcctgactatgaaccccatgcacatg---------atatcttggcagc-----------------------------atttcgagtaactcc--------tcaacctggagttccaccagaagaagcaggggccgcggtagctgccgaatc-----------------------------------ttctactggtacatggacaactgtgtggaccgatggact---------------taccagccttgatcgttacaaaggacgat---------gctacggcatcg---------------------------------agcctgt-tgctggag------------aagaaaatcaatatattgcttatgtagcttacccatta---------------gacctttttgaagaag-----------------------------------------------------------------------------------------gttctgttactaacatgtttacttccattgt----------------------------aggtaatgtatttgggttcaaagccctgcgtgctctacgtttggaggatttgcgaatccctcctgcttatacgaaaa------ctttccaaggcccgcctcat--ggtatccaagtt-----------------------------------gagagagataaattaaacaaatac----------ggacgtcccctattgggatgtactat-taaacctaaattgggattgtcc-gctaagaactacggtcgagcagtttatgaatgtcttcgtggcgggcttgattttaccaaagatgatgaaaacgtgaactcccaaccatttatgcgttggagagaccgtttcttattctgtgccgaagctattttcaaatcacagtctgaaactggtgaaatcaaaggacattacttgaatgctactgcaggtacatgcgaagaaatgataaaaagagctgtatttgccagagaattgggagtt---------cctatcgtaatgcatgactacttaacagggggattcactgcaaatacaactttagctcattattgcagagataatggcctacttcttcacatccaccgcgcaatgcatgcagttattgatagacagaaaaatcacggtat------gcacttccgtgtactagctaaagccttacgtctttccggtggggatcatgttcatgccggtactgtagtaggtaaacttgaaggggaaagggagataactttagg--ttttgttgatttactgcgtgatgactatgttgaaaaagacagaagtcgcggtatttatttcactcaaccttgggtttccctgcctggtgttattcct-gt-ggcttccgggggta-ttcacgtttggcatatgcccgctctaaccgagatctttggggatgattctgtnctacagttcggtggcggaactttaggccacccgtggggaaatgcgccgggtgctgcagcgaatcgagtagctctagaagcctgtgtacaagctcgtaatgaggggcg---------tgatcttgctcgcgagggtaacgaaattattcgtaaagcttgtaaatggagt-------------------------------------------------------------------------------------------------------------------------------------------------------------------------------------------------------------------------------------------------------------------------------------------------------------------------------------------------------------------------------------------------------------------------------------------------------------------------------------------------------------------------------------------------------------------------------------------------------------------------------------------------------------------------------------------------------------------------------------------------------------------------------------------------------------------------------------------------------------------------------------------------------------------------------------------------------------------------------------------------------------------------------------------------------------------------------------------------------------------------------------------------------------------------------------------------------------------------------------------------------------------------------------------------------------------------------gaaaccctgg-aa--ttaaaaaaatgggc-aatcctgagccaactcctgctttcaa------aaaggaaaga---aaaaggggatagg-tgcagagactc-aat-ggaagatgtt-ctaac-aa---atggaattgactgtctt-gcgttgtaatatgt-tataagaattc-ttcgatct-aaacgccaaaaaggatgaagaagaaacct-----------gcataggtac-----------------ttaaatagaaagactat----------------------------------------------------------------------------------------------------------------------actat-----------------------------------------------------------------------------------gat------at---------aataaa-aaata----------------------caaaaatattgatg------acgaaccgaaattttcttt------------------tatga-----atatgaaaaaaatggaaga------atttttttgaatcga-tt-----ctaagttgaagaaagaatcgaatattcg---tttatta--aatt----aaagcatttactccaca--gtttggtatatcttttgaagaaccgat----ccatcggatgagaatgaagatagagtcccattctacgtgtcaatcccgacaacaatgaaatttatagtaagaggaaaatccgtcgactttataaatcgtgagggttcaagtccctctat--------cccc-aaaaagcgca--------ttttattatctaactaattatcctct-------ttttttgttaa-cggttatttcattttgattgggtctcttcct------------------aaaggtattcgagcagaaaattgt--------tgatct--------tatcaacag--------------------------tct------------tgtgatattaa-ttataca-tgaa----tttgag-caaggagtactc-cactc-------atttgaatgatccccaatac----at----atcattactcgtactaagacttac-----atacaaagtcttc-----cttt-tcaagatccgggaaattccggggcctagataagactttg-----taatacccttt-cac---ctttttaattgacataga-ccccag-ttttctaataaaatgagtagatgatgcgtagggaat------ggtcg--------------------------------------------------------------------------
>Persicaria_viscosa
[truncated: 35,809 more chars]
